# Supplementary material for: Circulating tumor DNA is readily detectable among Ghanaian breast cancer patients supporting non-invasive cancer genomic studies in Africa
Source: NPJ Precis Oncol. 2021 Sep 17;5:83. doi: 10.1038/s41698-021-00219-7 (PMC8448727; doi:10.1038/s41698-021-00219-7)
Supplement: Supplementary file 2 — Supplementary Table 1 [file 41698_2021_219_MOESM2_ESM.txt]

chr	start	end	copy.number	event	logR	subclone.status	logR_Copy_Number	Corrected_Copy_Number	Corrected_Call	sample	experiment
1	1000001	2000000	1	HETD		1		1	HETD	P05	30x_WGS
1	2000001	3000000	1	HETD		1		1	HETD	P05	30x_WGS
1	4000001	5000000	1	HETD	-0.0314	1	1.06239706999325	1	HETD	P05	30x_WGS
1	5000001	6000000	1	HETD	-0.0272	1	1.18959089268153	1	HETD	P05	30x_WGS
1	6000001	7000000	1	HETD	-0.0508	1	0.479664323072248	1	HETD	P05	30x_WGS
1	7000001	8000000	1	HETD	0.0354	1	3.12993779055281	1	HETD	P05	30x_WGS
1	8000001	9000000	1	HETD	-0.0181	1	1.46645109875115	1	HETD	P05	30x_WGS
1	9000001	10000000	1	HETD	0.0821	1	4.63328088988986	1	HETD	P05	30x_WGS
1	10000001	11000000	1	HETD	-0.0025	1	1.94515047338245	1	HETD	P05	30x_WGS
1	11000001	12000000	1	HETD	-0.0267	1	1.204757694189	1	HETD	P05	30x_WGS
1	12000001	13000000	1	HETD	-0.0152	1	1.55504884542551	1	HETD	P05	30x_WGS
1	14000001	15000000	1	HETD	-0.0283	1	1.15624242616836	1	HETD	P05	30x_WGS
1	15000001	16000000	1	HETD	-0.0439	1	0.686027635021901	1	HETD	P05	30x_WGS
1	16000001	17000000	1	HETD	0.0968	1	5.11665468384989	1	HETD	P05	30x_WGS
1	18000001	19000000	1	HETD	0.0094	1	2.31380833612551	1	HETD	P05	30x_WGS
1	19000001	20000000	1	HETD	-0.0256	1	1.23814316585124	1	HETD	P05	30x_WGS
1	20000001	21000000	1	HETD	-0.1028	1	0.015625	1	HETD	P05	30x_WGS
1	21000001	22000000	1	HETD	-0.0733	1	0.015625	1	HETD	P05	30x_WGS
1	22000001	23000000	1	HETD	-0.0202	1	1.40240519422791	1	HETD	P05	30x_WGS
1	23000001	24000000	1	HETD	0.0141	1	2.46025244557894	1	HETD	P05	30x_WGS
1	24000001	25000000	1	HETD	-0.0079	1	1.77886074945599	1	HETD	P05	30x_WGS
1	25000001	26000000	1	HETD	0.0223	1	2.71689574965301	1	HETD	P05	30x_WGS
1	26000001	27000000	1	HETD	-0.0419	1	0.746027821279635	1	HETD	P05	30x_WGS
1	27000001	28000000	1	HETD	-0.0294	1	1.12291937689922	1	HETD	P05	30x_WGS
1	28000001	29000000	1	HETD	-0.0815	1	0.015625	1	HETD	P05	30x_WGS
1	30000001	31000000	1	HETD		1		1	HETD	P05	30x_WGS
1	31000001	32000000	1	HETD	0.0079	1	2.26717119254478	1	HETD	P05	30x_WGS
1	32000001	33000000	1	HETD	-0.1221	1	0.015625	1	HETD	P05	30x_WGS
1	33000001	34000000	1	HETD	-0.0198	1	1.41459722774008	1	HETD	P05	30x_WGS
1	34000001	35000000	1	HETD	-0.013	1	1.62237982840867	1	HETD	P05	30x_WGS
1	35000001	36000000	1	HETD	-0.0464	1	0.61114427661273	1	HETD	P05	30x_WGS
1	36000001	37000000	1	HETD	-0.0381	1	0.860257584682147	1	HETD	P05	30x_WGS
1	37000001	38000000	1	HETD	-0.0205	1	1.39326338719188	1	HETD	P05	30x_WGS
1	38000001	39000000	1	HETD	-0.0414	1	0.761040868898963	1	HETD	P05	30x_WGS
1	39000001	40000000	1	HETD	-0.0552	1	0.348584752487948	1	HETD	P05	30x_WGS
1	40000001	41000000	1	HETD	-0.1355	1	0.015625	1	HETD	P05	30x_WGS
1	41000001	42000000	1	HETD	-0.0887	1	0.015625	1	HETD	P05	30x_WGS
1	42000001	43000000	1	HETD	-0.1071	1	0.015625	1	HETD	P05	30x_WGS
1	43000001	44000000	1	HETD	-0.0405	1	0.788077469975376	1	HETD	P05	30x_WGS
1	44000001	45000000	1	HETD	-0.0535	1	0.399181747103345	1	HETD	P05	30x_WGS
1	45000001	46000000	1	HETD	-0.094	1	0.015625	1	HETD	P05	30x_WGS
1	46000001	47000000	1	HETD	-0.0455	1	0.63808733815539	1	HETD	P05	30x_WGS
1	47000001	48000000	1	HETD	-0.117	1	0.015625	1	HETD	P05	30x_WGS
1	48000001	49000000	1	HETD	-0.0787	1	0.015625	1	HETD	P05	30x_WGS
1	49000001	50000000	1	HETD	-0.018	1	1.46950322970642	1	HETD	P05	30x_WGS
1	50000001	51000000	1	HETD	-0.0967	1	0.015625	1	HETD	P05	30x_WGS
1	51000001	52000000	1	HETD	-0.0317	1	1.05332595830841	1	HETD	P05	30x_WGS
1	52000001	53000000	1	HETD	-0.0342	1	0.977806671555282	1	HETD	P05	30x_WGS
1	53000001	54000000	1	HETD	-0.0112	1	1.67754523522941	1	HETD	P05	30x_WGS
1	54000001	55000000	1	HETD	-0.0688	1	0.015625	1	HETD	P05	30x_WGS
1	55000001	56000000	1	HETD	-0.1161	1	0.015625	1	HETD	P05	30x_WGS
1	56000001	57000000	1	HETD	-0.0779	1	0.015625	1	HETD	P05	30x_WGS
1	57000001	58000000	1	HETD	-0.0579	1	0.268347262182823	1	HETD	P05	30x_WGS
1	58000001	59000000	1	HETD	-0.0648	1	0.063976827164996	1	HETD	P05	30x_WGS
1	59000001	60000000	1	HETD	-0.0611	1	0.173445224481121	1	HETD	P05	30x_WGS
1	60000001	61000000	1	HETD	-0.0166	1	1.51225528407177	1	HETD	P05	30x_WGS
1	61000001	62000000	1	HETD	0.0316	1	3.00973764821476	1	HETD	P05	30x_WGS
1	62000001	63000000	1	HETD	-0.0111	1	1.68061199862236	1	HETD	P05	30x_WGS
1	63000001	64000000	1	HETD	-0.0479	1	0.566276508232968	1	HETD	P05	30x_WGS
1	64000001	65000000	1	HETD	0.0279	1	2.89300448868906	1	HETD	P05	30x_WGS
1	65000001	66000000	1	HETD	-0.1017	1	0.015625	1	HETD	P05	30x_WGS
1	66000001	67000000	1	HETD	-0.0257	1	1.23510707099779	1	HETD	P05	30x_WGS
1	67000001	68000000	1	HETD	-0.0937	1	0.015625	1	HETD	P05	30x_WGS
1	68000001	69000000	1	HETD	-0.0865	1	0.015625	1	HETD	P05	30x_WGS
1	69000001	70000000	1	HETD	-0.172	1	0.015625	1	HETD	P05	30x_WGS
1	70000001	71000000	1	HETD	-0.0307	1	1.08357033425011	1	HETD	P05	30x_WGS
1	71000001	72000000	1	HETD	-0.0339	1	0.986862077813036	1	HETD	P05	30x_WGS
1	72000001	73000000	1	HETD	-0.0785	1	0.015625	1	HETD	P05	30x_WGS
1	73000001	74000000	1	HETD	-0.0035	1	1.91430910252306	1	HETD	P05	30x_WGS
1	74000001	75000000	1	HETD	-0.1259	1	0.015625	1	HETD	P05	30x_WGS
1	75000001	76000000	1	HETD	0.0231	1	2.742012307967	1	HETD	P05	30x_WGS
1	76000001	77000000	1	HETD	0.0223	1	2.71689574965301	1	HETD	P05	30x_WGS
1	77000001	78000000	1	HETD	-0.001	1	1.99145263121719	1	HETD	P05	30x_WGS
1	78000001	79000000	1	HETD	0.043	1	3.37128997016486	1	HETD	P05	30x_WGS
1	79000001	80000000	1	HETD	-0.0452	1	0.647072094418341	1	HETD	P05	30x_WGS
1	80000001	81000000	1	HETD	0.0569	1	3.81601306495002	1	HETD	P05	30x_WGS
1	81000001	82000000	1	HETD	-0.045	1	0.653062969970656	1	HETD	P05	30x_WGS
1	82000001	83000000	1	HETD	-0.06	1	0.206044059827642	1	HETD	P05	30x_WGS
1	84000001	85000000	1	HETD	-0.0068	1	1.81268411974305	1	HETD	P05	30x_WGS
1	85000001	86000000	1	HETD	-0.0554	1	0.342636083653616	1	HETD	P05	30x_WGS
1	86000001	87000000	1	HETD	-0.0341	1	0.980824931085974	1	HETD	P05	30x_WGS
1	87000001	88000000	1	HETD	0.0117	1	2.38541286694121	1	HETD	P05	30x_WGS
1	88000001	89000000	1	HETD	-0.0431	1	0.710017728636229	1	HETD	P05	30x_WGS
1	89000001	90000000	1	HETD	0.0275	1	2.88040261046621	1	HETD	P05	30x_WGS
1	90000001	91000000	1	HETD	-0.0333	1	1.00497854036396	1	HETD	P05	30x_WGS
1	91000001	92000000	1	HETD	-0.0577	1	0.274285631685846	1	HETD	P05	30x_WGS
1	92000001	93000000	1	HETD	-0.0039	1	1.90197853866534	1	HETD	P05	30x_WGS
1	93000001	94000000	1	HETD	0.0521	1	3.66195503944922	1	HETD	P05	30x_WGS
1	94000001	95000000	1	HETD	0.0303	1	2.96868917575689	1	HETD	P05	30x_WGS
1	95000001	96000000	1	HETD	-0.0049	1	1.87116708194214	1	HETD	P05	30x_WGS
1	96000001	97000000	1	HETD	0.0062	1	2.2143743485308	1	HETD	P05	30x_WGS
1	97000001	98000000	1	HETD	-0.0038	1	1.90506085912859	1	HETD	P05	30x_WGS
1	98000001	99000000	1	HETD	0.0047	1	2.16784053480589	1	HETD	P05	30x_WGS
1	99000001	100000000	1	HETD	-0.0095	1	1.72970913370411	1	HETD	P05	30x_WGS
1	100000001	101000000	1	HETD	0.0655	1	4.09331882137151	1	HETD	P05	30x_WGS
1	101000001	102000000	1	HETD	-0.018	1	1.46950322970642	1	HETD	P05	30x_WGS
1	102000001	103000000	1	HETD	0.0344	1	3.09827547225653	1	HETD	P05	30x_WGS
1	105000001	106000000	1	HETD	-0.0377	1	0.872299282119461	1	HETD	P05	30x_WGS
1	106000001	107000000	1	HETD	-0.0353	1	0.944619620896915	1	HETD	P05	30x_WGS
1	107000001	108000000	1	HETD	0.0297	1	2.94975619871292	1	HETD	P05	30x_WGS
1	109000001	110000000	1	HETD	-0.1259	1	0.015625	1	HETD	P05	30x_WGS
1	110000001	111000000	1	HETD	-0.1339	1	0.015625	1	HETD	P05	30x_WGS
1	111000001	112000000	1	HETD	-0.1019	1	0.015625	1	HETD	P05	30x_WGS
1	112000001	113000000	1	HETD	-0.0474	1	0.581227247997868	1	HETD	P05	30x_WGS
1	113000001	114000000	1	HETD	-0.0902	1	0.015625	1	HETD	P05	30x_WGS
1	114000001	115000000	1	HETD	-0.1013	1	0.015625	1	HETD	P05	30x_WGS
1	115000001	116000000	1	HETD	-0.1612	1	0.015625	1	HETD	P05	30x_WGS
1	116000001	117000000	1	HETD	-0.0301	1	1.10172702499885	1	HETD	P05	30x_WGS
1	117000001	118000000	1	HETD	-0.0013	1	1.98218834794465	1	HETD	P05	30x_WGS
1	118000001	119000000	3	GAIN	0.0173	1	2.56023241353254	3	GAIN	P05	30x_WGS
1	119000001	120000000	3	GAIN	0.0641	1	4.04806330221209	3	GAIN	P05	30x_WGS
1	150000001	151000000	3	GAIN	0.0541	1	3.72608359799527	3	GAIN	P05	30x_WGS
1	151000001	152000000	3	GAIN	-0.0105	1	1.69901704365914	3	GAIN	P05	30x_WGS
1	152000001	153000000	3	GAIN	0.0753	1	4.41134009849127	3	GAIN	P05	30x_WGS
1	153000001	154000000	3	GAIN	0.1224	1	5.97029576173197	3	GAIN	P05	30x_WGS
1	154000001	155000000	3	GAIN	0.0164	1	2.53209062943412	3	GAIN	P05	30x_WGS
1	155000001	156000000	3	GAIN	0.1149	1	5.7186348785707	3	GAIN	P05	30x_WGS
1	156000001	157000000	3	GAIN	0.0552	1	3.76139221766353	3	GAIN	P05	30x_WGS
1	157000001	158000000	3	GAIN	0.0687	1	4.19692506664158	3	GAIN	P05	30x_WGS
1	158000001	159000000	3	GAIN	0.0724	1	4.31700661086774	3	GAIN	P05	30x_WGS
1	159000001	160000000	3	GAIN	0.0815	1	4.61365577255035	3	GAIN	P05	30x_WGS
1	160000001	161000000	3	GAIN	0.022	1	2.70748063040808	3	GAIN	P05	30x_WGS
1	162000001	163000000	3	GAIN	0.0068	1	2.23300142525534	3	GAIN	P05	30x_WGS
1	163000001	164000000	3	GAIN	-0.023	1	1.31715554385545	3	GAIN	P05	30x_WGS
1	164000001	165000000	3	GAIN	0.0383	1	3.22188271945042	3	GAIN	P05	30x_WGS
1	165000001	166000000	3	GAIN	0.0229	1	2.73573186261781	3	GAIN	P05	30x_WGS
1	166000001	167000000	3	GAIN	0.0788	1	4.52544367752715	3	GAIN	P05	30x_WGS
1	167000001	168000000	3	GAIN	0.0229	1	2.73573186261781	3	GAIN	P05	30x_WGS
1	168000001	169000000	3	GAIN	0.099	1	5.18942098750408	3	GAIN	P05	30x_WGS
1	169000001	170000000	3	GAIN	-0.0055	1	1.85269045660289	3	GAIN	P05	30x_WGS
1	170000001	171000000	3	GAIN	0.1181	1	5.82585019132123	3	GAIN	P05	30x_WGS
1	171000001	172000000	3	GAIN	0.0528	1	3.68438992314618	3	GAIN	P05	30x_WGS
1	172000001	173000000	3	GAIN	-0.0582	1	0.259441251347162	3	GAIN	P05	30x_WGS
1	173000001	174000000	3	GAIN	0.0457	1	3.45734004706534	3	GAIN	P05	30x_WGS
1	174000001	175000000	3	GAIN	0.0431	1	3.37447413906549	3	GAIN	P05	30x_WGS
1	175000001	176000000	3	GAIN	0.0257	1	2.823737376524	3	GAIN	P05	30x_WGS
1	176000001	177000000	3	GAIN	0.0718	1	4.297513000955	3	GAIN	P05	30x_WGS
1	177000001	178000000	3	GAIN	0.0067	1	2.22989637447198	3	GAIN	P05	30x_WGS
1	178000001	179000000	3	GAIN	0.0415	1	3.32355391234541	3	GAIN	P05	30x_WGS
1	179000001	180000000	3	GAIN	0.0424	1	3.35218959097029	3	GAIN	P05	30x_WGS
1	180000001	181000000	3	GAIN	0.0611	1	3.95123494456655	3	GAIN	P05	30x_WGS
1	181000001	182000000	4	AMP	0.0897	0	3.96831344129842	4	AMP	P05	30x_WGS
1	182000001	183000000	4	AMP	0.0883	0	3.93688879830284	4	AMP	P05	30x_WGS
1	183000001	184000000	4	AMP	0.109	0	4.40464689106232	4	AMP	P05	30x_WGS
1	184000001	185000000	4	AMP	-0.0072	0	1.86369425332553	4	AMP	P05	30x_WGS
1	185000001	186000000	4	AMP	0.084	0	3.84056070131737	4	AMP	P05	30x_WGS
1	186000001	187000000	4	AMP	0.1199	0	4.65366506498753	4	AMP	P05	30x_WGS
1	187000001	188000000	4	AMP	0.0325	0	2.7089008324698	4	AMP	P05	30x_WGS
1	188000001	189000000	4	AMP	0.0663	0	3.44705681626951	4	AMP	P05	30x_WGS
1	189000001	190000000	4	AMP		0		4	AMP	P05	30x_WGS
1	190000001	191000000	4	AMP		0		4	AMP	P05	30x_WGS
1	191000001	192000000	4	AMP	0.1557	0	5.48490563761763	4	AMP	P05	30x_WGS
1	192000001	193000000	4	AMP	0.0913	0	4.00426467926261	4	AMP	P05	30x_WGS
1	193000001	194000000	4	AMP	0.0155	0	2.34412438954511	4	AMP	P05	30x_WGS
1	194000001	195000000	4	AMP	0.1249	0	4.76852456550054	4	AMP	P05	30x_WGS
1	195000001	196000000	4	AMP	0.1089	0	4.40237101898079	4	AMP	P05	30x_WGS
1	196000001	197000000	4	AMP	0.0438	0	2.95375893412186	4	AMP	P05	30x_WGS
1	197000001	198000000	4	AMP	0.0839	0	3.83832392735599	4	AMP	P05	30x_WGS
1	198000001	199000000	4	AMP	0.0514	0	3.11952428316183	4	AMP	P05	30x_WGS
1	199000001	200000000	4	AMP	0.023	0	2.5045254407072	4	AMP	P05	30x_WGS
1	200000001	201000000	4	AMP	0.0981	0	4.15750303576971	4	AMP	P05	30x_WGS
1	201000001	202000000	4	AMP	0.0845	0	3.85174689704017	4	AMP	P05	30x_WGS
1	202000001	203000000	4	AMP	0.1337	0	4.97164665434787	4	AMP	P05	30x_WGS
1	203000001	204000000	4	AMP	0.0827	0	3.81149472955335	4	AMP	P05	30x_WGS
1	204000001	205000000	4	AMP	0.1413	0	5.14807011998339	4	AMP	P05	30x_WGS
1	205000001	206000000	4	AMP		0		4	AMP	P05	30x_WGS
1	207000001	208000000	4	AMP	0.0509	0	3.10859181248946	4	AMP	P05	30x_WGS
1	208000001	209000000	4	AMP	0.109	0	4.40464689106232	4	AMP	P05	30x_WGS
1	209000001	210000000	4	AMP	0.0951	0	4.08980883568335	4	AMP	P05	30x_WGS
1	210000001	211000000	4	AMP	0.1545	0	5.45670742108877	4	AMP	P05	30x_WGS
1	211000001	212000000	4	AMP	0.1403	0	5.12480337325826	4	AMP	P05	30x_WGS
1	212000001	213000000	4	AMP	0.0666	0	3.45368623313619	4	AMP	P05	30x_WGS
1	213000001	214000000	4	AMP	0.087	0	3.90773606522114	4	AMP	P05	30x_WGS
1	214000001	215000000	4	AMP	0.0705	0	3.53999421778492	4	AMP	P05	30x_WGS
1	215000001	216000000	4	AMP	0.034	0	2.74129383136169	4	AMP	P05	30x_WGS
1	216000001	217000000	4	AMP	0.1328	0	4.95081588099779	4	AMP	P05	30x_WGS
1	217000001	218000000	4	AMP	0.0499	0	3.08673823457941	4	AMP	P05	30x_WGS
1	218000001	219000000	4	AMP	0.1044	0	4.30011987653482	4	AMP	P05	30x_WGS
1	219000001	220000000	4	AMP	0.1068	0	4.35461412775412	4	AMP	P05	30x_WGS
1	220000001	221000000	4	AMP	0.1456	0	5.24830110523151	4	AMP	P05	30x_WGS
1	221000001	222000000	4	AMP	0.143	0	5.18766062034383	4	AMP	P05	30x_WGS
1	222000001	223000000	4	AMP	0.0434	0	2.94505860802494	4	AMP	P05	30x_WGS
1	225000001	226000000	4	AMP	0.0809	0	3.77129275196744	4	AMP	P05	30x_WGS
1	226000001	227000000	4	AMP	0.1123	0	4.4798392368448	4	AMP	P05	30x_WGS
1	227000001	228000000	4	AMP	0.0221	0	2.48523325769792	4	AMP	P05	30x_WGS
1	228000001	229000000	4	AMP	-0.0107	0	1.79028943594004	4	AMP	P05	30x_WGS
1	229000001	230000000	4	AMP	0.1152	0	4.54605949404258	4	AMP	P05	30x_WGS
1	230000001	231000000	4	AMP	0.0238	0	2.5216841542775	4	AMP	P05	30x_WGS
1	231000001	232000000	4	AMP	0.1462	0	5.26231058989289	4	AMP	P05	30x_WGS
1	232000001	233000000	4	AMP	0.0312	0	2.68085413031098	4	AMP	P05	30x_WGS
1	233000001	234000000	4	AMP	0.1081	0	4.38416972026496	4	AMP	P05	30x_WGS
1	234000001	235000000	4	AMP	0.055	0	3.19835002005625	4	AMP	P05	30x_WGS
1	235000001	236000000	4	AMP		0		4	AMP	P05	30x_WGS
1	236000001	237000000	4	AMP	0.1296	0	4.87685606313661	4	AMP	P05	30x_WGS
1	237000001	238000000	4	AMP	0.076	0	3.66210781640761	4	AMP	P05	30x_WGS
1	238000001	239000000	4	AMP	0.1362	0	5.02957814333376	4	AMP	P05	30x_WGS
1	239000001	240000000	4	AMP	0.1695	0	5.81087655114419	4	AMP	P05	30x_WGS
1	240000001	241000000	4	AMP	0.0663	0	3.44705681626951	4	AMP	P05	30x_WGS
1	241000001	242000000	4	AMP	0.0461	0	3.00383264881377	4	AMP	P05	30x_WGS
1	242000001	243000000	4	AMP	0.1334	0	4.96470161930197	4	AMP	P05	30x_WGS
1	244000001	245000000	4	AMP	0.1103	0	4.43424758798118	4	AMP	P05	30x_WGS
1	245000001	246000000	4	AMP	0.084	0	3.84056070131737	4	AMP	P05	30x_WGS
1	246000001	247000000	4	AMP	0.0264	0	2.57751573061658	4	AMP	P05	30x_WGS
1	247000001	248000000	4	AMP	0.0283	0	2.61837940668647	4	AMP	P05	30x_WGS
2	1	1000000	2	NEUT		0		2	NEUT	P05	30x_WGS
2	1000001	2000000	2	NEUT	0.0088	0	2.20153627129935	2	NEUT	P05	30x_WGS
2	2000001	3000000	2	NEUT	0.0475	0	3.0343514090083	2	NEUT	P05	30x_WGS
2	3000001	4000000	2	NEUT		0		2	NEUT	P05	30x_WGS
2	4000001	5000000	2	NEUT	-0.0169	0	1.66069437807343	2	NEUT	P05	30x_WGS
2	6000001	7000000	2	NEUT	0.0252	0	2.55173480756444	2	NEUT	P05	30x_WGS
2	7000001	8000000	2	NEUT	0.0092	0	2.21003042065087	2	NEUT	P05	30x_WGS
2	8000001	9000000	2	NEUT	-0.0166	0	1.66695229268933	2	NEUT	P05	30x_WGS
2	9000001	10000000	2	NEUT	-0.0066	0	1.87629582682229	2	NEUT	P05	30x_WGS
2	10000001	11000000	2	NEUT	-0.0259	0	1.47356076536816	2	NEUT	P05	30x_WGS
2	11000001	12000000	2	NEUT	0.0045	0	2.11037274915689	2	NEUT	P05	30x_WGS
2	12000001	13000000	2	NEUT	0.0323	0	2.70458431007883	2	NEUT	P05	30x_WGS
2	13000001	14000000	2	NEUT	-0.0212	0	1.57114045305451	2	NEUT	P05	30x_WGS
2	14000001	15000000	2	NEUT	0.0981	0	4.15750303576971	2	NEUT	P05	30x_WGS
2	15000001	16000000	2	NEUT	-0.0197	0	1.60234988366405	2	NEUT	P05	30x_WGS
2	16000001	17000000	2	NEUT		0		2	NEUT	P05	30x_WGS
2	17000001	18000000	2	NEUT	0	0	2.01525958329353	2	NEUT	P05	30x_WGS
2	18000001	19000000	2	NEUT	-0.0055	0	1.89941232761482	2	NEUT	P05	30x_WGS
2	19000001	20000000	2	NEUT	-0.0599	0	0.777053885290214	2	NEUT	P05	30x_WGS
2	20000001	21000000	2	NEUT	-0.0411	0	1.16015157900965	2	NEUT	P05	30x_WGS
2	21000001	22000000	2	NEUT		0		2	NEUT	P05	30x_WGS
2	22000001	23000000	2	NEUT	0.0178	0	2.39322542623144	2	NEUT	P05	30x_WGS
2	23000001	24000000	2	NEUT	-0.0015	0	1.98362106499715	2	NEUT	P05	30x_WGS
2	24000001	25000000	2	NEUT	0.0635	0	3.38524869023146	2	NEUT	P05	30x_WGS
2	25000001	26000000	2	NEUT	-0.1169	0	0.015625	2	NEUT	P05	30x_WGS
2	26000001	27000000	2	NEUT	-0.0162	0	1.67529820334053	2	NEUT	P05	30x_WGS
2	27000001	28000000	2	NEUT	0.0294	0	2.64206193369354	2	NEUT	P05	30x_WGS
2	28000001	29000000	2	NEUT	0.0576	0	3.25540217141086	2	NEUT	P05	30x_WGS
2	29000001	30000000	2	NEUT	-0.021	0	1.57529983587089	2	NEUT	P05	30x_WGS
2	30000001	31000000	2	NEUT	-0.0756	0	0.460929758018457	2	NEUT	P05	30x_WGS
2	31000001	32000000	2	NEUT		0		2	NEUT	P05	30x_WGS
2	32000001	33000000	2	NEUT	0.051	0	3.11077800352199	2	NEUT	P05	30x_WGS
2	33000001	34000000	2	NEUT		0		2	NEUT	P05	30x_WGS
2	34000001	35000000	2	NEUT	-0.0553	0	0.870329757354719	2	NEUT	P05	30x_WGS
2	35000001	36000000	2	NEUT	0.0601	0	3.31035705705008	2	NEUT	P05	30x_WGS
2	36000001	37000000	2	NEUT	-0.0023	0	1.96676063424829	2	NEUT	P05	30x_WGS
2	37000001	38000000	2	NEUT	-0.0373	0	1.23819458279061	2	NEUT	P05	30x_WGS
2	38000001	39000000	2	NEUT	-0.0307	0	1.37423248449012	2	NEUT	P05	30x_WGS
2	39000001	40000000	2	NEUT	0.0012	0	2.04059409316642	2	NEUT	P05	30x_WGS
2	40000001	41000000	2	NEUT	0.0187	0	2.41246019386173	2	NEUT	P05	30x_WGS
2	41000001	42000000	2	NEUT	-0.0503	0	0.972054469152504	2	NEUT	P05	30x_WGS
2	42000001	43000000	2	NEUT	-0.0086	0	1.83431095490201	2	NEUT	P05	30x_WGS
2	43000001	44000000	2	NEUT	0.0299	0	2.65283268940938	2	NEUT	P05	30x_WGS
2	44000001	45000000	2	NEUT	0.0114	0	2.25679036246148	2	NEUT	P05	30x_WGS
2	45000001	46000000	2	NEUT	-0.0765	0	0.442912038769004	2	NEUT	P05	30x_WGS
2	46000001	47000000	2	NEUT	5e-04	0	2.02581306822042	2	NEUT	P05	30x_WGS
2	47000001	48000000	2	NEUT	-0.0773	0	0.42690572168174	2	NEUT	P05	30x_WGS
2	48000001	49000000	2	NEUT	0.0621	0	3.35438958235576	2	NEUT	P05	30x_WGS
2	49000001	50000000	2	NEUT	-0.0591	0	0.793254419590854	2	NEUT	P05	30x_WGS
2	50000001	51000000	2	NEUT	0.0543	0	3.18300738468926	2	NEUT	P05	30x_WGS
2	51000001	52000000	2	NEUT	-0.0485	0	1.0087617556678	2	NEUT	P05	30x_WGS
2	52000001	53000000	2	NEUT	-0.0019	0	1.97518968094672	2	NEUT	P05	30x_WGS
2	53000001	54000000	2	NEUT	0.032	0	2.69811064838319	2	NEUT	P05	30x_WGS
2	54000001	55000000	2	NEUT	-0.0177	0	1.64401296626344	2	NEUT	P05	30x_WGS
2	55000001	56000000	2	NEUT	0.0802	0	3.75567219048374	2	NEUT	P05	30x_WGS
2	56000001	57000000	2	NEUT	0.0283	0	2.61837940668647	2	NEUT	P05	30x_WGS
2	57000001	58000000	2	NEUT	-0.0337	0	1.31231991944044	2	NEUT	P05	30x_WGS
2	58000001	59000000	2	NEUT	-0.0387	0	1.2094179786159	2	NEUT	P05	30x_WGS
2	59000001	60000000	2	NEUT	0.0054	0	2.1294310090552	2	NEUT	P05	30x_WGS
2	60000001	61000000	2	NEUT	0.033	0	2.71969475679735	2	NEUT	P05	30x_WGS
2	61000001	62000000	2	NEUT	-7e-04	0	2.00049084774673	2	NEUT	P05	30x_WGS
2	62000001	63000000	2	NEUT	-0.0081	0	1.84480171694469	2	NEUT	P05	30x_WGS
2	63000001	64000000	2	NEUT	-0.0587	0	0.801358056170327	2	NEUT	P05	30x_WGS
2	64000001	65000000	2	NEUT	-0.0546	0	0.88455000226625	2	NEUT	P05	30x_WGS
2	65000001	66000000	2	NEUT	0.0552	0	3.202734997654	2	NEUT	P05	30x_WGS
2	66000001	67000000	2	NEUT	0.0753	0	3.64654021893488	2	NEUT	P05	30x_WGS
2	67000001	68000000	2	NEUT	0.0213	0	2.46809475119346	2	NEUT	P05	30x_WGS
2	68000001	69000000	2	NEUT	-0.0412	0	1.15810059041195	2	NEUT	P05	30x_WGS
2	69000001	70000000	2	NEUT	-0.0197	0	1.60234988366405	2	NEUT	P05	30x_WGS
2	70000001	71000000	2	NEUT	0.05	0	3.08892291078485	2	NEUT	P05	30x_WGS
2	71000001	72000000	2	NEUT	-0.018	0	1.63775982125045	2	NEUT	P05	30x_WGS
2	72000001	73000000	2	NEUT	0.0533	0	3.16110224370761	2	NEUT	P05	30x_WGS
2	73000001	74000000	2	NEUT	-0.0204	0	1.58778144455699	2	NEUT	P05	30x_WGS
2	74000001	75000000	2	NEUT	-0.0915	0	0.144265610016049	2	NEUT	P05	30x_WGS
2	75000001	76000000	2	NEUT	-0.0059	0	1.89100428794758	2	NEUT	P05	30x_WGS
2	76000001	77000000	2	NEUT	0.0171	0	2.37827334499732	2	NEUT	P05	30x_WGS
2	77000001	78000000	2	NEUT	-0.0443	0	1.09459040578496	2	NEUT	P05	30x_WGS
2	78000001	79000000	2	NEUT	-0.0282	0	1.42592472541792	2	NEUT	P05	30x_WGS
2	79000001	80000000	2	NEUT	0.1159	0	4.56206364689031	2	NEUT	P05	30x_WGS
2	80000001	81000000	2	NEUT	-0.0737	0	0.499004097102792	2	NEUT	P05	30x_WGS
2	81000001	82000000	2	NEUT	-0.0147	0	1.70661598524427	2	NEUT	P05	30x_WGS
2	82000001	83000000	2	NEUT	0.0277	0	2.60546927347267	2	NEUT	P05	30x_WGS
2	83000001	84000000	2	NEUT	0.1671	0	5.75396174378209	2	NEUT	P05	30x_WGS
2	84000001	85000000	2	NEUT	-0.037	0	1.24436463190871	2	NEUT	P05	30x_WGS
2	85000001	86000000	2	NEUT	-0.0236	0	1.52127280909598	2	NEUT	P05	30x_WGS
2	86000001	87000000	2	NEUT	-0.0664	0	0.645757034364927	2	NEUT	P05	30x_WGS
2	99000001	100000000	2	NEUT	-0.0587	0	0.801358056170327	2	NEUT	P05	30x_WGS
2	100000001	101000000	2	NEUT	-0.0933	0	0.1086362524326	2	NEUT	P05	30x_WGS
2	101000001	102000000	2	NEUT	0.0268	0	2.58611413806154	2	NEUT	P05	30x_WGS
2	102000001	103000000	2	NEUT	-0.0298	0	1.39283137292386	2	NEUT	P05	30x_WGS
2	103000001	104000000	2	NEUT	-0.0238	0	1.51712091549674	2	NEUT	P05	30x_WGS
2	104000001	105000000	2	NEUT	0.0821	0	3.79808849679442	2	NEUT	P05	30x_WGS
2	105000001	106000000	2	NEUT	-0.0053	0	1.90361722173059	2	NEUT	P05	30x_WGS
2	106000001	107000000	2	NEUT	-0.0461	0	1.05777610064892	2	NEUT	P05	30x_WGS
2	107000001	108000000	2	NEUT	0.0314	0	2.68516736277248	2	NEUT	P05	30x_WGS
2	108000001	109000000	2	NEUT	-0.0224	0	1.5461962613908	2	NEUT	P05	30x_WGS
2	109000001	110000000	2	NEUT	0.0552	0	3.202734997654	2	NEUT	P05	30x_WGS
2	113000001	114000000	2	NEUT	0.0341	0	2.74345456235585	2	NEUT	P05	30x_WGS
2	115000001	116000000	2	NEUT	0.1041	0	4.29331446703907	2	NEUT	P05	30x_WGS
2	116000001	117000000	2	NEUT	0.0876	0	3.92118790860562	2	NEUT	P05	30x_WGS
2	117000001	118000000	2	NEUT	0.0434	0	2.94505860802494	2	NEUT	P05	30x_WGS
2	118000001	119000000	2	NEUT	-0.0128	0	1.74633194848703	2	NEUT	P05	30x_WGS
2	119000001	120000000	2	NEUT	0.0634	0	3.383043475	2	NEUT	P05	30x_WGS
2	120000001	121000000	2	NEUT	0.0664	0	3.44926646872145	2	NEUT	P05	30x_WGS
2	121000001	122000000	2	NEUT	0.0851	0	3.86517545034152	2	NEUT	P05	30x_WGS
2	122000001	123000000	2	NEUT	0.041	0	2.89290727812058	2	NEUT	P05	30x_WGS
2	123000001	124000000	2	NEUT	0.1388	0	5.08993347785166	2	NEUT	P05	30x_WGS
2	124000001	125000000	2	NEUT	-0.0133	0	1.73587530755246	2	NEUT	P05	30x_WGS
2	125000001	126000000	2	NEUT	-0.007	0	1.86789419552156	2	NEUT	P05	30x_WGS
2	126000001	127000000	2	NEUT	-3e-04	0	2.00892924774271	2	NEUT	P05	30x_WGS
2	127000001	128000000	2	NEUT	0.0523	0	3.13921228095169	2	NEUT	P05	30x_WGS
2	128000001	129000000	2	NEUT	-0.0128	0	1.74633194848703	2	NEUT	P05	30x_WGS
2	129000001	130000000	2	NEUT	-0.0382	0	1.21969213172295	2	NEUT	P05	30x_WGS
2	133000001	134000000	2	NEUT	0.0516	0	3.12389833243466	2	NEUT	P05	30x_WGS
2	134000001	135000000	2	NEUT	0.0403	0	2.87771280854823	2	NEUT	P05	30x_WGS
2	135000001	136000000	2	NEUT	-0.0275	0	1.44041461209962	2	NEUT	P05	30x_WGS
2	136000001	137000000	2	NEUT	-0.0421	0	1.13964808899505	2	NEUT	P05	30x_WGS
2	137000001	138000000	2	NEUT	-0.0284	0	1.4217860489536	2	NEUT	P05	30x_WGS
2	138000001	139000000	2	NEUT	-0.0171	0	1.65652315788035	2	NEUT	P05	30x_WGS
2	139000001	140000000	2	NEUT	-0.0514	0	0.949644773903037	2	NEUT	P05	30x_WGS
2	140000001	141000000	2	NEUT	0.1186	0	4.62386674193443	2	NEUT	P05	30x_WGS
2	141000001	142000000	2	NEUT	-0.0031	0	1.94990955031572	2	NEUT	P05	30x_WGS
2	142000001	143000000	2	NEUT	-0.033	0	1.32675467135176	2	NEUT	P05	30x_WGS
2	143000001	144000000	2	NEUT	0.0247	0	2.54099908363357	2	NEUT	P05	30x_WGS
2	144000001	145000000	2	NEUT	-1e-04	0	2.01314932517976	2	NEUT	P05	30x_WGS
2	145000001	146000000	2	NEUT	-0.0524	0	0.92928714552926	2	NEUT	P05	30x_WGS
2	146000001	147000000	2	NEUT	-0.0117	0	1.7693493189874	2	NEUT	P05	30x_WGS
2	147000001	148000000	2	NEUT	-0.0186	0	1.62525743146342	2	NEUT	P05	30x_WGS
2	148000001	149000000	2	NEUT	-0.0479	0	1.02100769878824	2	NEUT	P05	30x_WGS
2	150000001	151000000	2	NEUT	0.0155	0	2.34412438954511	2	NEUT	P05	30x_WGS
2	151000001	152000000	2	NEUT	-0.0461	0	1.05777610064892	2	NEUT	P05	30x_WGS
2	152000001	153000000	2	NEUT	-0.0343	0	1.29995284816299	2	NEUT	P05	30x_WGS
2	153000001	154000000	2	NEUT	-0.0922	0	0.130404466206517	2	NEUT	P05	30x_WGS
2	154000001	155000000	2	NEUT	0.0088	0	2.20153627129935	2	NEUT	P05	30x_WGS
2	155000001	156000000	2	NEUT	0.0168	0	2.37186753070482	2	NEUT	P05	30x_WGS
2	156000001	157000000	2	NEUT	-0.0019	0	1.97518968094672	2	NEUT	P05	30x_WGS
2	157000001	158000000	2	NEUT	0.0907	0	3.99077829240413	2	NEUT	P05	30x_WGS
2	158000001	159000000	2	NEUT	0.0169	0	2.37400265413163	2	NEUT	P05	30x_WGS
2	159000001	160000000	2	NEUT	-0.0093	0	1.81962999488113	2	NEUT	P05	30x_WGS
2	160000001	161000000	2	NEUT	0.091	0	3.99752078472954	2	NEUT	P05	30x_WGS
2	161000001	162000000	2	NEUT	-0.0081	0	1.84480171694469	2	NEUT	P05	30x_WGS
2	162000001	163000000	2	NEUT	0.1053	0	4.32054459795308	2	NEUT	P05	30x_WGS
2	163000001	164000000	2	NEUT	-0.0854	0	0.265340667966521	2	NEUT	P05	30x_WGS
2	164000001	165000000	2	NEUT	0.052	0	3.13264825030643	2	NEUT	P05	30x_WGS
2	165000001	166000000	2	NEUT	-0.029	0	1.40937346145821	2	NEUT	P05	30x_WGS
2	166000001	167000000	2	NEUT	0.0016	0	2.04904361368454	2	NEUT	P05	30x_WGS
2	167000001	168000000	2	NEUT	0.0471	0	3.02562874103007	2	NEUT	P05	30x_WGS
2	168000001	169000000	2	NEUT	-0.0749	0	0.474951312612629	2	NEUT	P05	30x_WGS
2	169000001	170000000	2	NEUT	-0.1003	0	0.015625	2	NEUT	P05	30x_WGS
2	170000001	171000000	2	NEUT	-0.0437	0	1.10687205146112	2	NEUT	P05	30x_WGS
2	171000001	172000000	2	NEUT	-0.0386	0	1.21147252438717	2	NEUT	P05	30x_WGS
2	172000001	173000000	2	NEUT	0.0056	0	2.13366779274144	2	NEUT	P05	30x_WGS
2	173000001	174000000	2	NEUT	-0.0769	0	0.434907770752023	2	NEUT	P05	30x_WGS
2	174000001	175000000	2	NEUT	-0.0044	0	1.92254646057952	2	NEUT	P05	30x_WGS
2	175000001	176000000	2	NEUT	0.0157	0	2.34839093811671	2	NEUT	P05	30x_WGS
2	176000001	177000000	2	NEUT	-0.0142	0	1.71706248391304	2	NEUT	P05	30x_WGS
2	177000001	178000000	2	NEUT	-0.1116	0	0.015625	2	NEUT	P05	30x_WGS
2	178000001	179000000	2	NEUT	0.0543	0	3.18300738468926	2	NEUT	P05	30x_WGS
2	179000001	180000000	2	NEUT	-0.0362	0	1.26082437017048	2	NEUT	P05	30x_WGS
2	180000001	181000000	2	NEUT	0.0421	0	2.91679920198815	2	NEUT	P05	30x_WGS
2	181000001	182000000	2	NEUT	-0.0134	0	1.73378441420985	2	NEUT	P05	30x_WGS
2	182000001	183000000	2	NEUT	-0.0905	0	0.164078914299247	2	NEUT	P05	30x_WGS
2	183000001	184000000	2	NEUT	0.032	0	2.69811064838319	2	NEUT	P05	30x_WGS
2	184000001	185000000	2	NEUT	0.0798	0	3.74674955764142	2	NEUT	P05	30x_WGS
2	185000001	186000000	2	NEUT		0		2	NEUT	P05	30x_WGS
2	186000001	187000000	2	NEUT	0.0347	0	2.75642209397285	2	NEUT	P05	30x_WGS
2	187000001	188000000	2	NEUT	-0.0853	0	0.267329773017205	2	NEUT	P05	30x_WGS
2	188000001	189000000	2	NEUT	0.0071	0	2.16546239886707	2	NEUT	P05	30x_WGS
2	189000001	190000000	2	NEUT	0.0243	0	2.53241318300383	2	NEUT	P05	30x_WGS
2	190000001	191000000	2	NEUT	0.057	0	3.24222716296014	2	NEUT	P05	30x_WGS
2	191000001	192000000	2	NEUT	0.0457	0	2.99511844125965	2	NEUT	P05	30x_WGS
2	192000001	193000000	2	NEUT	-0.0269	0	1.45284011193149	2	NEUT	P05	30x_WGS
2	193000001	194000000	2	NEUT	-0.0641	0	0.69214830897092	2	NEUT	P05	30x_WGS
2	194000001	195000000	2	NEUT	0.1468	0	5.27632590214688	2	NEUT	P05	30x_WGS
2	195000001	196000000	2	NEUT	-0.0229	0	1.53580897018177	2	NEUT	P05	30x_WGS
2	196000001	197000000	2	NEUT	0.0558	0	3.21589357835908	2	NEUT	P05	30x_WGS
2	197000001	198000000	2	NEUT	0.0637	0	3.38965957928249	2	NEUT	P05	30x_WGS
2	198000001	199000000	2	NEUT	0.0388	0	2.84517804572245	2	NEUT	P05	30x_WGS
2	199000001	200000000	2	NEUT	0.1053	0	4.32054459795308	2	NEUT	P05	30x_WGS
2	200000001	201000000	2	NEUT	0.0402	0	2.8755427718041	2	NEUT	P05	30x_WGS
2	201000001	202000000	2	NEUT	0.0472	0	3.02780918130139	2	NEUT	P05	30x_WGS
2	202000001	203000000	2	NEUT	0.0523	0	3.13921228095169	2	NEUT	P05	30x_WGS
2	203000001	204000000	2	NEUT	0.0661	0	3.44263797082339	2	NEUT	P05	30x_WGS
2	204000001	205000000	2	NEUT	0.0195	0	2.42956784146182	2	NEUT	P05	30x_WGS
2	205000001	206000000	2	NEUT	0.0329	0	2.71753567265035	2	NEUT	P05	30x_WGS
2	206000001	207000000	2	NEUT	-0.0554	0	0.868298856978667	2	NEUT	P05	30x_WGS
2	207000001	208000000	2	NEUT	-0.0151	0	1.6982613926638	2	NEUT	P05	30x_WGS
2	208000001	209000000	2	NEUT	0.0251	0	2.54958736511048	2	NEUT	P05	30x_WGS
2	209000001	210000000	2	NEUT	-0.013	0	1.74214885722871	2	NEUT	P05	30x_WGS
2	210000001	211000000	2	NEUT	-0.009	0	1.82592096266593	2	NEUT	P05	30x_WGS
2	211000001	212000000	2	NEUT	0.0713	0	3.55772727639348	2	NEUT	P05	30x_WGS
2	212000001	213000000	2	NEUT	0.0422	0	2.9189720985092	2	NEUT	P05	30x_WGS
2	213000001	214000000	2	NEUT	0.0362	0	2.78886452740199	2	NEUT	P05	30x_WGS
2	214000001	215000000	2	NEUT	0.0541	0	3.17862514172981	2	NEUT	P05	30x_WGS
2	215000001	216000000	2	NEUT	-0.008	0	1.84690030568703	2	NEUT	P05	30x_WGS
2	216000001	217000000	2	NEUT	0.0029	0	2.07652074028038	2	NEUT	P05	30x_WGS
2	217000001	218000000	2	NEUT	0.0433	0	2.9428839033875	2	NEUT	P05	30x_WGS
2	218000001	219000000	2	NEUT	-0.0906	0	0.162096965804693	2	NEUT	P05	30x_WGS
2	219000001	220000000	2	NEUT	-0.0425	0	1.13145067150399	2	NEUT	P05	30x_WGS
2	220000001	221000000	2	NEUT	-0.0414	0	1.15399903968301	2	NEUT	P05	30x_WGS
2	221000001	222000000	2	NEUT	0.0521	0	3.13483610886196	2	NEUT	P05	30x_WGS
2	222000001	223000000	2	NEUT	-0.0023	0	1.96676063424829	2	NEUT	P05	30x_WGS
2	223000001	224000000	2	NEUT	0.0619	0	3.34998358242562	2	NEUT	P05	30x_WGS
2	224000001	225000000	2	NEUT	-0.0303	0	1.38249722472533	2	NEUT	P05	30x_WGS
2	225000001	226000000	2	NEUT	0.0048	0	2.11672418148421	2	NEUT	P05	30x_WGS
2	226000001	227000000	2	NEUT	0.0091	0	2.2079066625193	2	NEUT	P05	30x_WGS
2	227000001	228000000	2	NEUT	0.0134	0	2.29936132135282	2	NEUT	P05	30x_WGS
2	228000001	229000000	2	NEUT	0.0214	0	2.47023654481409	2	NEUT	P05	30x_WGS
2	229000001	230000000	2	NEUT	-0.01	0	1.80495615637866	2	NEUT	P05	30x_WGS
2	230000001	231000000	2	NEUT	0.0225	0	2.49380607546119	2	NEUT	P05	30x_WGS
2	231000001	232000000	2	NEUT	-0.0105	0	1.79447920136225	2	NEUT	P05	30x_WGS
2	232000001	233000000	2	NEUT	-0.0287	0	1.41557910992466	2	NEUT	P05	30x_WGS
2	233000001	234000000	2	NEUT	-0.0049	0	1.91202875893046	2	NEUT	P05	30x_WGS
2	234000001	235000000	2	NEUT		0		2	NEUT	P05	30x_WGS
2	235000001	236000000	2	NEUT	0.0963	0	4.11686962495441	2	NEUT	P05	30x_WGS
2	236000001	237000000	2	NEUT	0.0134	0	2.29936132135282	2	NEUT	P05	30x_WGS
2	237000001	238000000	2	NEUT	0.0338	0	2.7369728186588	2	NEUT	P05	30x_WGS
2	238000001	239000000	2	NEUT	-0.0422	0	1.13759852154174	2	NEUT	P05	30x_WGS
2	239000001	240000000	2	NEUT		0		2	NEUT	P05	30x_WGS
2	240000001	241000000	2	NEUT		0		2	NEUT	P05	30x_WGS
2	241000001	242000000	2	NEUT	-0.0016	0	1.98151299982236	2	NEUT	P05	30x_WGS
2	242000001	243000000	2	NEUT	-0.0348	0	1.28965088363092	2	NEUT	P05	30x_WGS
3	1000001	2000000	2	NEUT	0.0457	0	2.99511844125965	2	NEUT	P05	30x_WGS
3	2000001	3000000	2	NEUT	0.0876	0	3.92118790860562	2	NEUT	P05	30x_WGS
3	3000001	4000000	2	NEUT	-0.0024	0	1.96465373770899	2	NEUT	P05	30x_WGS
3	4000001	5000000	2	NEUT	-0.037	0	1.24436463190871	2	NEUT	P05	30x_WGS
3	5000001	6000000	2	NEUT	0.0066	0	2.15486052355617	2	NEUT	P05	30x_WGS
3	6000001	7000000	2	NEUT	-0.0144	0	1.71288344998284	2	NEUT	P05	30x_WGS
3	7000001	8000000	2	NEUT	-0.0508	0	0.961866125848696	2	NEUT	P05	30x_WGS
3	8000001	9000000	2	NEUT	-0.0528	0	0.921148044391402	2	NEUT	P05	30x_WGS
3	9000001	10000000	2	NEUT	0.0021	0	2.05960880929333	2	NEUT	P05	30x_WGS
3	10000001	11000000	2	NEUT	0.0113	0	2.25466336329005	2	NEUT	P05	30x_WGS
3	11000001	12000000	2	NEUT	0.0585	0	3.27517496068344	2	NEUT	P05	30x_WGS
3	12000001	13000000	2	NEUT	-0.0309	0	1.37010097359531	2	NEUT	P05	30x_WGS
3	13000001	14000000	2	NEUT	0.0272	0	2.59471492982178	2	NEUT	P05	30x_WGS
3	14000001	15000000	2	NEUT	-0.0473	0	1.03325873591244	2	NEUT	P05	30x_WGS
3	15000001	16000000	2	NEUT	-0.0501	0	0.976130795259826	2	NEUT	P05	30x_WGS
3	16000001	17000000	2	NEUT	-0.0562	0	0.852056720741443	2	NEUT	P05	30x_WGS
3	17000001	18000000	2	NEUT	-0.0106	0	1.79238424604805	2	NEUT	P05	30x_WGS
3	18000001	19000000	2	NEUT	-0.024	0	1.51296959743227	2	NEUT	P05	30x_WGS
3	19000001	20000000	2	NEUT	0.0057	0	2.13578640484833	2	NEUT	P05	30x_WGS
3	20000001	21000000	2	NEUT	0.0492	0	3.07144974045271	2	NEUT	P05	30x_WGS
3	21000001	22000000	2	NEUT	0.0478	0	3.04089499727467	2	NEUT	P05	30x_WGS
3	22000001	23000000	2	NEUT	0.0081	0	2.18667717566306	2	NEUT	P05	30x_WGS
3	23000001	24000000	2	NEUT	0.0323	0	2.70458431007883	2	NEUT	P05	30x_WGS
3	24000001	25000000	2	NEUT	-0.0654	0	0.665918066514358	2	NEUT	P05	30x_WGS
3	25000001	26000000	2	NEUT	-0.0019	0	1.97518968094672	2	NEUT	P05	30x_WGS
3	26000001	27000000	2	NEUT	-0.003	0	1.95201542483041	2	NEUT	P05	30x_WGS
3	27000001	28000000	2	NEUT	0.0018	0	2.053269252539	2	NEUT	P05	30x_WGS
3	28000001	29000000	2	NEUT	-0.1077	0	0.015625	2	NEUT	P05	30x_WGS
3	29000001	30000000	2	NEUT	-0.0162	0	1.67529820334053	2	NEUT	P05	30x_WGS
3	30000001	31000000	2	NEUT	-5e-04	0	2.00470975529206	2	NEUT	P05	30x_WGS
3	31000001	32000000	2	NEUT	0.0946	0	4.07854014827531	2	NEUT	P05	30x_WGS
3	32000001	33000000	2	NEUT	-0.0059	0	1.89100428794758	2	NEUT	P05	30x_WGS
3	33000001	34000000	2	NEUT	0.0177	0	2.39108897042978	2	NEUT	P05	30x_WGS
3	34000001	35000000	2	NEUT	0.0581	0	3.26638553149436	2	NEUT	P05	30x_WGS
3	35000001	36000000	2	NEUT	0.0023	0	2.06383591289643	2	NEUT	P05	30x_WGS
3	36000001	37000000	2	NEUT	-0.0642	0	0.690129758763692	2	NEUT	P05	30x_WGS
3	37000001	38000000	2	NEUT	-0.0661	0	0.651803876748501	2	NEUT	P05	30x_WGS
3	38000001	39000000	2	NEUT	-0.0487	0	1.00468090626237	2	NEUT	P05	30x_WGS
3	39000001	40000000	2	NEUT	0.02	0	2.44026493957406	2	NEUT	P05	30x_WGS
3	40000001	41000000	2	NEUT	-0.0547	0	0.882518116252091	2	NEUT	P05	30x_WGS
3	41000001	42000000	2	NEUT	0.0163	0	2.36119413322089	2	NEUT	P05	30x_WGS
3	42000001	43000000	2	NEUT	-0.082	0	0.333047647050085	2	NEUT	P05	30x_WGS
3	43000001	44000000	2	NEUT	-0.0584	0	0.807437258241155	2	NEUT	P05	30x_WGS
3	44000001	45000000	2	NEUT	-0.019	0	1.61692539313699	2	NEUT	P05	30x_WGS
3	45000001	46000000	2	NEUT	-0.0538	0	0.900810161601257	2	NEUT	P05	30x_WGS
3	46000001	47000000	2	NEUT	-0.1324	0	0.015625	2	NEUT	P05	30x_WGS
3	47000001	48000000	2	NEUT	0.0299	0	2.65283268940938	2	NEUT	P05	30x_WGS
3	48000001	49000000	2	NEUT	-0.0351	0	1.28347141848056	2	NEUT	P05	30x_WGS
3	49000001	50000000	2	NEUT	0.0394	0	2.85818789174528	2	NEUT	P05	30x_WGS
3	50000001	51000000	2	NEUT	-0.0751	0	0.470944459918737	2	NEUT	P05	30x_WGS
3	51000001	52000000	2	NEUT	-0.0747	0	0.478958720812757	2	NEUT	P05	30x_WGS
3	52000001	53000000	2	NEUT	-0.0238	0	1.51712091549674	2	NEUT	P05	30x_WGS
3	53000001	54000000	2	NEUT	-0.0223	0	1.54827415166284	2	NEUT	P05	30x_WGS
3	54000001	55000000	2	NEUT	-0.0493	0	0.992441751852284	2	NEUT	P05	30x_WGS
3	55000001	56000000	2	NEUT	0.0023	0	2.06383591289643	2	NEUT	P05	30x_WGS
3	56000001	57000000	2	NEUT	-0.0522	0	0.933357542415652	2	NEUT	P05	30x_WGS
3	57000001	58000000	2	NEUT	0.0833	0	3.82490653896729	2	NEUT	P05	30x_WGS
3	58000001	59000000	2	NEUT	0.0324	0	2.70674249647468	2	NEUT	P05	30x_WGS
3	59000001	60000000	2	NEUT	-0.0434	0	1.11301478998707	2	NEUT	P05	30x_WGS
3	60000001	61000000	2	NEUT		0		2	NEUT	P05	30x_WGS
3	61000001	62000000	2	NEUT	-0.1184	0	0.015625	2	NEUT	P05	30x_WGS
3	62000001	63000000	2	NEUT	-0.0249	0	1.49429578624615	2	NEUT	P05	30x_WGS
3	63000001	64000000	2	NEUT	-0.0311	0	1.36597003540982	2	NEUT	P05	30x_WGS
3	64000001	65000000	2	NEUT	-0.037	0	1.24436463190871	2	NEUT	P05	30x_WGS
3	65000001	66000000	2	NEUT	0.0445	0	2.9689903104574	2	NEUT	P05	30x_WGS
3	67000001	68000000	2	NEUT	-0.04	0	1.18272183888183	2	NEUT	P05	30x_WGS
3	68000001	69000000	2	NEUT	-0.011	0	1.78400587675262	2	NEUT	P05	30x_WGS
3	69000001	70000000	2	NEUT	-0.0404	0	1.17451248046689	2	NEUT	P05	30x_WGS
3	70000001	71000000	2	NEUT	0.0252	0	2.55173480756444	2	NEUT	P05	30x_WGS
3	71000001	72000000	2	NEUT	0.0085	0	2.1951672046273	2	NEUT	P05	30x_WGS
3	72000001	73000000	2	NEUT	-0.0082	0	1.84270327366038	2	NEUT	P05	30x_WGS
3	73000001	74000000	2	NEUT	0.0472	0	3.02780918130139	2	NEUT	P05	30x_WGS
3	74000001	75000000	2	NEUT	0.0518	0	3.1282729881215	2	NEUT	P05	30x_WGS
3	76000001	77000000	2	NEUT	-0.0273	0	1.44455587121017	2	NEUT	P05	30x_WGS
3	77000001	78000000	2	NEUT	-0.013	0	1.74214885722871	2	NEUT	P05	30x_WGS
3	78000001	79000000	2	NEUT	0.0267	0	2.58396431269657	2	NEUT	P05	30x_WGS
3	79000001	80000000	2	NEUT	-0.1415	0	0.015625	2	NEUT	P05	30x_WGS
3	80000001	81000000	2	NEUT	0.0041	0	2.10190622694887	2	NEUT	P05	30x_WGS
3	81000001	82000000	2	NEUT	-0.1233	0	0.015625	2	NEUT	P05	30x_WGS
3	82000001	83000000	2	NEUT	-0.0753	0	0.466938162654069	2	NEUT	P05	30x_WGS
3	83000001	84000000	2	NEUT		0		2	NEUT	P05	30x_WGS
3	84000001	85000000	2	NEUT	-0.014	0	1.7212420972205	2	NEUT	P05	30x_WGS
3	85000001	86000000	2	NEUT	0.0168	0	2.37186753070482	2	NEUT	P05	30x_WGS
3	86000001	87000000	2	NEUT	0.0202	0	2.44454481697977	2	NEUT	P05	30x_WGS
3	87000001	88000000	2	NEUT	-0.0146	0	1.70870499534962	2	NEUT	P05	30x_WGS
3	88000001	89000000	2	NEUT	0.0438	0	2.95375893412186	2	NEUT	P05	30x_WGS
3	89000001	90000000	2	NEUT	0.0178	0	2.39322542623144	2	NEUT	P05	30x_WGS
3	94000001	95000000	2	NEUT	0.0667	0	3.45589634512021	2	NEUT	P05	30x_WGS
3	95000001	96000000	2	NEUT	0.0731	0	3.5976626295319	2	NEUT	P05	30x_WGS
3	96000001	97000000	2	NEUT	-0.1028	0	0.015625	2	NEUT	P05	30x_WGS
3	97000001	98000000	2	NEUT	0.0063	0	2.14850116182391	2	NEUT	P05	30x_WGS
3	98000001	99000000	2	NEUT	0.0527	0	3.14796644534023	2	NEUT	P05	30x_WGS
3	99000001	100000000	2	NEUT	0.1057	0	4.32962634261772	2	NEUT	P05	30x_WGS
3	100000001	101000000	2	NEUT	-0.0271	0	1.44869770446092	2	NEUT	P05	30x_WGS
3	101000001	102000000	2	NEUT	-0.0391	0	1.20120121948537	2	NEUT	P05	30x_WGS
3	102000001	103000000	2	NEUT	0.0497	0	3.08236933643294	2	NEUT	P05	30x_WGS
3	103000001	104000000	2	NEUT	0.0525	0	3.14358905974975	2	NEUT	P05	30x_WGS
3	104000001	105000000	2	NEUT	-0.0891	0	0.191840622767907	2	NEUT	P05	30x_WGS
3	105000001	106000000	2	NEUT	-0.0489	0	1.00060062254359	2	NEUT	P05	30x_WGS
3	106000001	107000000	2	NEUT	-0.0025	0	1.96254698720357	2	NEUT	P05	30x_WGS
3	107000001	108000000	2	NEUT	-0.0035	0	1.94148751178621	2	NEUT	P05	30x_WGS
3	108000001	109000000	2	NEUT	0.0345	0	2.75209898419281	2	NEUT	P05	30x_WGS
3	109000001	110000000	2	NEUT	0.0297	0	2.64852393917473	2	NEUT	P05	30x_WGS
3	110000001	111000000	2	NEUT	0.1082	0	4.38644433068487	2	NEUT	P05	30x_WGS
3	111000001	112000000	2	NEUT	0.0391	0	2.85168229240351	2	NEUT	P05	30x_WGS
3	112000001	113000000	2	NEUT	-0.0535	0	0.906910046306373	2	NEUT	P05	30x_WGS
3	113000001	114000000	2	NEUT	-0.0057	0	1.89520801638075	2	NEUT	P05	30x_WGS
3	114000001	115000000	2	NEUT	0.0185	0	2.40818476402094	2	NEUT	P05	30x_WGS
3	115000001	116000000	2	NEUT	0.0343	0	2.7477764736815	2	NEUT	P05	30x_WGS
3	116000001	117000000	2	NEUT	-0.0055	0	1.89941232761482	2	NEUT	P05	30x_WGS
3	117000001	118000000	2	NEUT	-0.0151	0	1.6982613926638	2	NEUT	P05	30x_WGS
3	118000001	119000000	2	NEUT	-0.018	0	1.63775982125045	2	NEUT	P05	30x_WGS
3	119000001	120000000	2	NEUT	-0.0314	0	1.35977470178793	2	NEUT	P05	30x_WGS
3	120000001	121000000	2	NEUT	0.0072	0	2.1675832148845	2	NEUT	P05	30x_WGS
3	121000001	122000000	2	NEUT	0.0051	0	2.12307693469208	2	NEUT	P05	30x_WGS
3	122000001	123000000	2	NEUT	-0.1117	0	0.015625	2	NEUT	P05	30x_WGS
3	123000001	124000000	2	NEUT	0.038	0	2.82783999877548	2	NEUT	P05	30x_WGS
3	124000001	125000000	2	NEUT	-0.102	0	0.015625	2	NEUT	P05	30x_WGS
3	126000001	127000000	2	NEUT	-0.0013	0	1.9878376337319	2	NEUT	P05	30x_WGS
3	127000001	128000000	2	NEUT	-0.0012	0	1.98994613731211	2	NEUT	P05	30x_WGS
3	128000001	129000000	2	NEUT	-0.03	0	1.38869728385434	2	NEUT	P05	30x_WGS
3	130000001	131000000	2	NEUT	-0.0067	0	1.87419520060829	2	NEUT	P05	30x_WGS
3	131000001	132000000	2	NEUT	-3e-04	0	2.00892924774271	2	NEUT	P05	30x_WGS
3	132000001	133000000	2	NEUT	-0.016	0	1.679472026488	2	NEUT	P05	30x_WGS
3	133000001	134000000	2	NEUT	-0.0283	0	1.42385531546796	2	NEUT	P05	30x_WGS
3	134000001	135000000	2	NEUT	-0.0173	0	1.65235251590109	2	NEUT	P05	30x_WGS
3	135000001	136000000	2	NEUT	-0.0113	0	1.77772362405876	2	NEUT	P05	30x_WGS
3	136000001	137000000	2	NEUT	-0.0371	0	1.24230780630929	2	NEUT	P05	30x_WGS
3	137000001	138000000	2	NEUT	-0.0322	0	1.34326010902176	2	NEUT	P05	30x_WGS
3	138000001	139000000	2	NEUT	0.0131	0	2.29297191464834	2	NEUT	P05	30x_WGS
3	139000001	140000000	2	NEUT	-0.058	0	0.815544827683666	2	NEUT	P05	30x_WGS
3	140000001	141000000	2	NEUT	0.0347	0	2.75642209397285	2	NEUT	P05	30x_WGS
3	141000001	142000000	2	NEUT	0.0025	0	2.06806360254113	2	NEUT	P05	30x_WGS
3	142000001	143000000	2	NEUT	-0.0295	0	1.39903358120202	2	NEUT	P05	30x_WGS
3	143000001	144000000	2	NEUT	-0.0521	0	0.935392952472437	2	NEUT	P05	30x_WGS
3	144000001	145000000	2	NEUT	0.0403	0	2.87771280854823	2	NEUT	P05	30x_WGS
3	145000001	146000000	2	NEUT	-0.1008	0	0.015625	2	NEUT	P05	30x_WGS
3	146000001	147000000	2	NEUT	0.0296	0	2.64636978804191	2	NEUT	P05	30x_WGS
3	147000001	148000000	2	NEUT	0.0979	0	4.15298570839121	2	NEUT	P05	30x_WGS
3	148000001	149000000	2	NEUT	0.0366	0	2.7975215413002	2	NEUT	P05	30x_WGS
3	149000001	150000000	2	NEUT	-0.0985	0	0.015625	2	NEUT	P05	30x_WGS
3	150000001	151000000	2	NEUT	-1e-04	0	2.01314932517976	2	NEUT	P05	30x_WGS
3	151000001	152000000	2	NEUT	0.0184	0	2.40604727135294	2	NEUT	P05	30x_WGS
3	152000001	153000000	2	NEUT	0.1039	0	4.28877831350339	2	NEUT	P05	30x_WGS
3	153000001	154000000	2	NEUT	0.0271	0	2.592564508316	2	NEUT	P05	30x_WGS
3	154000001	155000000	2	NEUT	0.0584	0	3.27297737491709	2	NEUT	P05	30x_WGS
3	155000001	156000000	2	NEUT	0.0871	0	3.90997765063204	2	NEUT	P05	30x_WGS
3	156000001	157000000	2	NEUT	-0.0375	0	1.23408192944627	2	NEUT	P05	30x_WGS
3	157000001	158000000	2	NEUT	-0.0063	0	1.8825985791608	2	NEUT	P05	30x_WGS
3	158000001	159000000	2	NEUT	-0.0335	0	1.31644341962504	2	NEUT	P05	30x_WGS
3	159000001	160000000	2	NEUT	0.0094	0	2.2142783785626	2	NEUT	P05	30x_WGS
3	160000001	161000000	2	NEUT	0.0129	0	2.28871304825221	2	NEUT	P05	30x_WGS
3	161000001	162000000	2	NEUT	-0.028	0	1.43006397566441	2	NEUT	P05	30x_WGS
3	162000001	163000000	2	NEUT	0.0051	0	2.12307693469208	2	NEUT	P05	30x_WGS
3	163000001	164000000	2	NEUT	-0.0949	0	0.0770030097977037	2	NEUT	P05	30x_WGS
3	164000001	165000000	2	NEUT	0.0376	0	2.81917457998117	2	NEUT	P05	30x_WGS
3	165000001	166000000	2	NEUT	-0.0214	0	1.56698164681107	2	NEUT	P05	30x_WGS
3	166000001	167000000	2	NEUT	0.0159	0	2.35265807819854	2	NEUT	P05	30x_WGS
3	167000001	168000000	2	NEUT	-0.071	0	0.553196066935199	2	NEUT	P05	30x_WGS
3	168000001	169000000	2	NEUT	0.0112	0	2.25253651154587	2	NEUT	P05	30x_WGS
3	169000001	170000000	2	NEUT	-0.0138	0	1.72542228998557	2	NEUT	P05	30x_WGS
3	170000001	171000000	2	NEUT	-0.0088	0	1.830115668009	2	NEUT	P05	30x_WGS
3	171000001	172000000	2	NEUT	-0.0288	0	1.41351041705326	2	NEUT	P05	30x_WGS
3	172000001	173000000	2	NEUT	-0.048	0	1.01896635457511	2	NEUT	P05	30x_WGS
3	173000001	174000000	2	NEUT	0.1269	0	4.81457994201039	2	NEUT	P05	30x_WGS
3	174000001	175000000	2	NEUT	-0.0504	0	0.970016518001094	2	NEUT	P05	30x_WGS
3	175000001	176000000	2	NEUT	-0.0556	0	0.864237478516029	2	NEUT	P05	30x_WGS
3	176000001	177000000	2	NEUT	0.0298	0	2.65067823962711	2	NEUT	P05	30x_WGS
3	177000001	178000000	2	NEUT	-0.0467	0	1.04551486915938	2	NEUT	P05	30x_WGS
3	178000001	179000000	2	NEUT	-0.1277	0	0.015625	2	NEUT	P05	30x_WGS
3	179000001	180000000	2	NEUT	-0.0347	0	1.29171099091613	2	NEUT	P05	30x_WGS
3	180000001	181000000	2	NEUT	-5e-04	0	2.00470975529206	2	NEUT	P05	30x_WGS
3	181000001	182000000	2	NEUT	-9e-04	0	1.99627252502564	2	NEUT	P05	30x_WGS
3	182000001	183000000	2	NEUT	0.0332	0	2.72401337408625	2	NEUT	P05	30x_WGS
3	183000001	184000000	2	NEUT	0.032	0	2.69811064838319	2	NEUT	P05	30x_WGS
3	184000001	185000000	2	NEUT	-0.1023	0	0.015625	2	NEUT	P05	30x_WGS
3	185000001	186000000	2	NEUT	0.1304	0	4.89533064093405	2	NEUT	P05	30x_WGS
3	186000001	187000000	2	NEUT	-0.0048	0	1.91413200765777	2	NEUT	P05	30x_WGS
3	187000001	188000000	2	NEUT	0.0026	0	2.07017766715448	2	NEUT	P05	30x_WGS
3	188000001	189000000	2	NEUT	-0.0302	0	1.38456376785154	2	NEUT	P05	30x_WGS
3	189000001	190000000	2	NEUT	0.0473	0	3.02998977271455	2	NEUT	P05	30x_WGS
3	190000001	191000000	2	NEUT	-0.072	0	0.533113140649406	2	NEUT	P05	30x_WGS
3	191000001	192000000	2	NEUT	-0.1346	0	0.015625	2	NEUT	P05	30x_WGS
3	192000001	193000000	2	NEUT	0.0568	0	3.23783671096525	2	NEUT	P05	30x_WGS
3	193000001	194000000	2	NEUT	-0.0373	0	1.23819458279061	2	NEUT	P05	30x_WGS
3	194000001	195000000	2	NEUT		0		2	NEUT	P05	30x_WGS
3	196000001	197000000	2	NEUT	0.0302	0	2.65929693483916	2	NEUT	P05	30x_WGS
4	1	1000000	2	NEUT		0		2	NEUT	P05	30x_WGS
4	1000001	2000000	2	NEUT		0		2	NEUT	P05	30x_WGS
4	2000001	3000000	2	NEUT	0.0491	0	3.06926627535318	2	NEUT	P05	30x_WGS
4	3000001	4000000	2	NEUT	0.0156	0	2.34625758989726	2	NEUT	P05	30x_WGS
4	4000001	5000000	2	NEUT	-0.0337	0	1.31231991944044	2	NEUT	P05	30x_WGS
4	5000001	6000000	2	NEUT	-0.0878	0	0.217643485622807	2	NEUT	P05	30x_WGS
4	6000001	7000000	2	NEUT	-0.0076	0	1.85529611543854	2	NEUT	P05	30x_WGS
4	7000001	8000000	2	NEUT	0.0836	0	3.83161453564477	2	NEUT	P05	30x_WGS
4	8000001	9000000	2	NEUT		0		2	NEUT	P05	30x_WGS
4	10000001	11000000	2	NEUT	0.0107	0	2.24190446387589	2	NEUT	P05	30x_WGS
4	11000001	12000000	2	NEUT	0.0485	0	3.0561686625503	2	NEUT	P05	30x_WGS
4	12000001	13000000	2	NEUT	-0.0396	0	1.19093347372979	2	NEUT	P05	30x_WGS
4	13000001	14000000	2	NEUT	-0.031	0	1.36803543291886	2	NEUT	P05	30x_WGS
4	14000001	15000000	2	NEUT	-0.0311	0	1.36597003540982	2	NEUT	P05	30x_WGS
4	15000001	16000000	2	NEUT	-0.0466	0	1.04755805363908	2	NEUT	P05	30x_WGS
4	16000001	17000000	2	NEUT	-0.0674	0	0.625609971935995	2	NEUT	P05	30x_WGS
4	17000001	18000000	2	NEUT	-0.023	0	1.53373194390032	2	NEUT	P05	30x_WGS
4	18000001	19000000	2	NEUT	-0.011	0	1.78400587675262	2	NEUT	P05	30x_WGS
4	19000001	20000000	2	NEUT	-0.0166	0	1.66695229268933	2	NEUT	P05	30x_WGS
4	20000001	21000000	2	NEUT	-0.0173	0	1.65235251590109	2	NEUT	P05	30x_WGS
4	21000001	22000000	2	NEUT	0.0497	0	3.08236933643294	2	NEUT	P05	30x_WGS
4	22000001	23000000	2	NEUT	-0.0477	0	1.02509081172459	2	NEUT	P05	30x_WGS
4	23000001	24000000	2	NEUT	-0.0126	0	1.75051561968513	2	NEUT	P05	30x_WGS
4	24000001	25000000	2	NEUT	-0.0671	0	0.631652624420097	2	NEUT	P05	30x_WGS
4	25000001	26000000	2	NEUT	-0.0754	0	0.464935222283637	2	NEUT	P05	30x_WGS
4	26000001	27000000	2	NEUT	0.0621	0	3.35438958235576	2	NEUT	P05	30x_WGS
4	27000001	28000000	2	NEUT	-0.0021	0	1.97097486546901	2	NEUT	P05	30x_WGS
4	28000001	29000000	2	NEUT	-0.0287	0	1.41557910992466	2	NEUT	P05	30x_WGS
4	29000001	30000000	2	NEUT	0.0796	0	3.7422891688392	2	NEUT	P05	30x_WGS
4	30000001	31000000	2	NEUT	-0.0929	0	0.116550046234563	2	NEUT	P05	30x_WGS
4	31000001	32000000	2	NEUT		0		2	NEUT	P05	30x_WGS
4	32000001	33000000	2	NEUT		0		2	NEUT	P05	30x_WGS
4	33000001	34000000	2	NEUT	-0.0237	0	1.51919679034953	2	NEUT	P05	30x_WGS
4	34000001	35000000	2	NEUT	0.0673	0	3.46916023456664	2	NEUT	P05	30x_WGS
4	35000001	36000000	2	NEUT	-0.0264	0	1.46319864334203	2	NEUT	P05	30x_WGS
4	36000001	37000000	2	NEUT	-0.0526	0	0.925217312880582	2	NEUT	P05	30x_WGS
4	37000001	38000000	2	NEUT	0.0153	0	2.33985843240172	2	NEUT	P05	30x_WGS
4	38000001	39000000	2	NEUT	-0.041	0	1.16220270977596	2	NEUT	P05	30x_WGS
4	39000001	40000000	2	NEUT	0.091	0	3.99752078472954	2	NEUT	P05	30x_WGS
4	40000001	41000000	2	NEUT		0		2	NEUT	P05	30x_WGS
4	41000001	42000000	2	NEUT	0.0641	0	3.39848319203364	2	NEUT	P05	30x_WGS
4	42000001	43000000	2	NEUT	-0.0657	0	0.659868289472665	2	NEUT	P05	30x_WGS
4	43000001	44000000	2	NEUT	8e-04	0	2.03214691502807	2	NEUT	P05	30x_WGS
4	44000001	45000000	2	NEUT	-0.0437	0	1.10687205146112	2	NEUT	P05	30x_WGS
4	45000001	46000000	2	NEUT	0.0246	0	2.5388523852975	2	NEUT	P05	30x_WGS
4	46000001	47000000	2	NEUT	-0.0606	0	0.762885785168537	2	NEUT	P05	30x_WGS
4	47000001	48000000	2	NEUT	0.017	0	2.37613792555904	2	NEUT	P05	30x_WGS
4	48000001	49000000	2	NEUT	-0.002	0	1.97308220017068	2	NEUT	P05	30x_WGS
4	53000001	54000000	2	NEUT	-0.1004	0	0.015625	2	NEUT	P05	30x_WGS
4	54000001	55000000	2	NEUT	-0.1287	0	0.015625	2	NEUT	P05	30x_WGS
4	55000001	56000000	2	NEUT	0.1017	0	4.23892210629495	2	NEUT	P05	30x_WGS
4	56000001	57000000	2	NEUT	-0.0189	0	1.61900818614877	2	NEUT	P05	30x_WGS
4	57000001	58000000	2	NEUT	-0.0167	0	1.6648661765605	2	NEUT	P05	30x_WGS
4	58000001	59000000	2	NEUT	0.0154	0	2.34199133705002	2	NEUT	P05	30x_WGS
4	59000001	60000000	2	NEUT		0		2	NEUT	P05	30x_WGS
4	60000001	61000000	2	NEUT	0.0083	0	2.19092189590319	2	NEUT	P05	30x_WGS
4	61000001	62000000	2	NEUT	0.0065	0	2.15274058937793	2	NEUT	P05	30x_WGS
4	62000001	63000000	2	NEUT	0.1157	0	4.55749023938968	2	NEUT	P05	30x_WGS
4	63000001	64000000	2	NEUT	0.0119	0	2.26742757008487	2	NEUT	P05	30x_WGS
4	64000001	65000000	2	NEUT	0.0094	0	2.2142783785626	2	NEUT	P05	30x_WGS
4	65000001	66000000	2	NEUT	0.0572	0	3.24661822364312	2	NEUT	P05	30x_WGS
4	66000001	67000000	2	NEUT	0.0963	0	4.11686962495441	2	NEUT	P05	30x_WGS
4	67000001	68000000	2	NEUT	0.1427	0	5.18067067112646	2	NEUT	P05	30x_WGS
4	68000001	69000000	2	NEUT	0.2504	0	7.78583198093895	2	NEUT	P05	30x_WGS
4	69000001	70000000	2	NEUT	0.0049	0	2.11884161910877	2	NEUT	P05	30x_WGS
4	70000001	71000000	2	NEUT	0.013	0	2.29084240764974	2	NEUT	P05	30x_WGS
4	71000001	72000000	2	NEUT	0.0738	0	3.61320650569597	2	NEUT	P05	30x_WGS
4	72000001	73000000	2	NEUT	0.0346	0	2.75426046416905	2	NEUT	P05	30x_WGS
4	73000001	74000000	2	NEUT	-0.0038	0	1.93517251511153	2	NEUT	P05	30x_WGS
4	74000001	75000000	2	NEUT	-0.0204	0	1.58778144455699	2	NEUT	P05	30x_WGS
4	75000001	76000000	2	NEUT		0		2	NEUT	P05	30x_WGS
4	76000001	77000000	2	NEUT	0.0281	0	2.61407543235993	2	NEUT	P05	30x_WGS
4	77000001	78000000	2	NEUT	0.0383	0	2.83434063973615	2	NEUT	P05	30x_WGS
4	78000001	79000000	2	NEUT	0.0191	0	2.42101283185001	2	NEUT	P05	30x_WGS
4	79000001	80000000	2	NEUT	-0.0372	0	1.24025112327322	2	NEUT	P05	30x_WGS
4	80000001	81000000	2	NEUT	-0.0742	0	0.488979672158283	2	NEUT	P05	30x_WGS
4	81000001	82000000	2	NEUT	0.0217	0	2.47666281649496	2	NEUT	P05	30x_WGS
4	82000001	83000000	2	NEUT	0.0027	0	2.0722918783087	2	NEUT	P05	30x_WGS
4	83000001	84000000	2	NEUT	-0.0195	0	1.6065135933261	2	NEUT	P05	30x_WGS
4	84000001	85000000	2	NEUT	-0.0526	0	0.925217312880582	2	NEUT	P05	30x_WGS
4	85000001	86000000	2	NEUT	0.0459	0	2.99947524302529	2	NEUT	P05	30x_WGS
4	86000001	87000000	2	NEUT	-0.0199	0	1.59818675117471	2	NEUT	P05	30x_WGS
4	87000001	88000000	2	NEUT	-0.0442	0	1.09663699203954	2	NEUT	P05	30x_WGS
4	88000001	89000000	2	NEUT	-0.003	0	1.95201542483041	2	NEUT	P05	30x_WGS
4	89000001	90000000	2	NEUT	0.0523	0	3.13921228095169	2	NEUT	P05	30x_WGS
4	90000001	91000000	2	NEUT	0.0153	0	2.33985843240172	2	NEUT	P05	30x_WGS
4	91000001	92000000	2	NEUT	0.0843	0	3.84727195352488	2	NEUT	P05	30x_WGS
4	92000001	93000000	2	NEUT	-0.0974	0	0.0276462479569882	2	NEUT	P05	30x_WGS
4	93000001	94000000	2	NEUT	0.0464	0	3.01036989022248	2	NEUT	P05	30x_WGS
4	94000001	95000000	2	NEUT	0.0121	0	2.27168348548262	2	NEUT	P05	30x_WGS
4	95000001	96000000	2	NEUT	0.0056	0	2.13366779274144	2	NEUT	P05	30x_WGS
4	96000001	97000000	2	NEUT	-0.0561	0	0.854086495259385	2	NEUT	P05	30x_WGS
4	97000001	98000000	2	NEUT	0.0194	0	2.4274288666832	2	NEUT	P05	30x_WGS
4	98000001	99000000	2	NEUT	-0.0377	0	1.22996984619722	2	NEUT	P05	30x_WGS
4	99000001	100000000	2	NEUT	0.0451	0	2.98205165926254	2	NEUT	P05	30x_WGS
4	100000001	101000000	2	NEUT	-0.0741	0	0.490984279220744	2	NEUT	P05	30x_WGS
4	101000001	102000000	2	NEUT	-0.0395	0	1.19298673820842	2	NEUT	P05	30x_WGS
4	102000001	103000000	2	NEUT	-0.074	0	0.492989025236792	2	NEUT	P05	30x_WGS
4	103000001	104000000	2	NEUT	-0.0701	0	0.571282606405428	2	NEUT	P05	30x_WGS
4	104000001	105000000	2	NEUT	-0.0295	0	1.39903358120202	2	NEUT	P05	30x_WGS
4	105000001	106000000	2	NEUT	0.0279	0	2.60977205464957	2	NEUT	P05	30x_WGS
4	106000001	107000000	2	NEUT	-0.0575	0	0.825682451101252	2	NEUT	P05	30x_WGS
4	107000001	108000000	2	NEUT	0.0256	0	2.56032606602873	2	NEUT	P05	30x_WGS
4	108000001	109000000	2	NEUT	-0.051	0	0.957791777107387	2	NEUT	P05	30x_WGS
4	109000001	110000000	2	NEUT	-0.1035	0	0.015625	2	NEUT	P05	30x_WGS
4	110000001	111000000	2	NEUT	0.0481	0	3.04743994638346	2	NEUT	P05	30x_WGS
4	111000001	112000000	2	NEUT	0.0261	0	2.57106848934213	2	NEUT	P05	30x_WGS
4	112000001	113000000	2	NEUT	-0.0025	0	1.96254698720357	2	NEUT	P05	30x_WGS
4	113000001	114000000	2	NEUT	-0.0132	0	1.73796634582978	2	NEUT	P05	30x_WGS
4	114000001	115000000	2	NEUT	0.0589	0	3.2839668271576	2	NEUT	P05	30x_WGS
4	115000001	116000000	2	NEUT	-0.0303	0	1.38249722472533	2	NEUT	P05	30x_WGS
4	116000001	117000000	2	NEUT	-0.0409	0	1.16425398272076	2	NEUT	P05	30x_WGS
4	117000001	118000000	2	NEUT	-0.0785	0	0.402912882000553	2	NEUT	P05	30x_WGS
4	118000001	119000000	2	NEUT	0.0433	0	2.9428839033875	2	NEUT	P05	30x_WGS
4	120000001	121000000	2	NEUT	0.0074	0	2.17182528795614	2	NEUT	P05	30x_WGS
4	121000001	122000000	2	NEUT	0.0247	0	2.54099908363357	2	NEUT	P05	30x_WGS
4	122000001	123000000	2	NEUT	0.0375	0	2.81700860065723	2	NEUT	P05	30x_WGS
4	123000001	124000000	2	NEUT	-0.0478	0	1.02304918450146	2	NEUT	P05	30x_WGS
4	124000001	125000000	2	NEUT	-0.0769	0	0.434907770752023	2	NEUT	P05	30x_WGS
4	125000001	126000000	2	NEUT	-0.0192	0	1.61276024019305	2	NEUT	P05	30x_WGS
4	126000001	127000000	2	NEUT	0.0302	0	2.65929693483916	2	NEUT	P05	30x_WGS
4	127000001	128000000	2	NEUT	-0.0131	0	1.74005752905184	2	NEUT	P05	30x_WGS
4	128000001	129000000	2	NEUT	-0.0419	0	1.14374765012188	2	NEUT	P05	30x_WGS
4	129000001	130000000	2	NEUT	0.0142	0	2.31640623622963	2	NEUT	P05	30x_WGS
4	130000001	131000000	2	NEUT	0.0791	0	3.73114090170134	2	NEUT	P05	30x_WGS
4	131000001	132000000	2	NEUT	0.023	0	2.5045254407072	2	NEUT	P05	30x_WGS
4	133000001	134000000	2	NEUT	0.0081	0	2.18667717566306	2	NEUT	P05	30x_WGS
4	134000001	135000000	2	NEUT	0.0411	0	2.89507851852228	2	NEUT	P05	30x_WGS
4	135000001	136000000	2	NEUT	-0.029	0	1.40937346145821	2	NEUT	P05	30x_WGS
4	136000001	137000000	2	NEUT	0.0093	0	2.21215432599524	2	NEUT	P05	30x_WGS
4	137000001	138000000	2	NEUT	-0.0076	0	1.85529611543854	2	NEUT	P05	30x_WGS
4	138000001	139000000	2	NEUT	0.0552	0	3.202734997654	2	NEUT	P05	30x_WGS
4	139000001	140000000	2	NEUT	-0.0273	0	1.44455587121017	2	NEUT	P05	30x_WGS
4	140000001	141000000	2	NEUT	-0.0433	0	1.11506265336692	2	NEUT	P05	30x_WGS
4	141000001	142000000	2	NEUT	-0.0054	0	1.90151470180744	2	NEUT	P05	30x_WGS
4	142000001	143000000	2	NEUT	-0.0189	0	1.61900818614877	2	NEUT	P05	30x_WGS
4	143000001	144000000	2	NEUT	-0.005	0	1.90992565598419	2	NEUT	P05	30x_WGS
4	145000001	146000000	2	NEUT	-0.0354	0	1.27729323818025	2	NEUT	P05	30x_WGS
4	146000001	147000000	2	NEUT	-0.0646	0	0.682056956941716	2	NEUT	P05	30x_WGS
4	147000001	148000000	2	NEUT	0.0217	0	2.47666281649496	2	NEUT	P05	30x_WGS
4	148000001	149000000	2	NEUT	0.054	0	3.17643424805501	2	NEUT	P05	30x_WGS
4	149000001	150000000	2	NEUT	-0.006	0	1.88890264225609	2	NEUT	P05	30x_WGS
4	150000001	151000000	2	NEUT	0.0538	0	3.17205291626261	2	NEUT	P05	30x_WGS
4	151000001	152000000	2	NEUT	-0.0244	0	1.50466868758855	2	NEUT	P05	30x_WGS
4	152000001	153000000	2	NEUT	0.0498	0	3.08455370979894	2	NEUT	P05	30x_WGS
4	153000001	154000000	2	NEUT	-0.0472	0	1.03530107083228	2	NEUT	P05	30x_WGS
4	154000001	155000000	2	NEUT	0.0617	0	3.34557819325445	2	NEUT	P05	30x_WGS
4	155000001	156000000	2	NEUT	-0.0143	0	1.7149728945308	2	NEUT	P05	30x_WGS
4	156000001	157000000	2	NEUT	4e-04	0	2.02370207862017	2	NEUT	P05	30x_WGS
4	157000001	158000000	2	NEUT	0.0599	0	3.30595716090101	2	NEUT	P05	30x_WGS
4	158000001	159000000	2	NEUT	-0.0025	0	1.96254698720357	2	NEUT	P05	30x_WGS
4	159000001	160000000	2	NEUT	0.0475	0	3.0343514090083	2	NEUT	P05	30x_WGS
4	160000001	161000000	2	NEUT	-0.0053	0	1.90361722173059	2	NEUT	P05	30x_WGS
4	161000001	162000000	2	NEUT	0.0986	0	4.16879909437196	2	NEUT	P05	30x_WGS
4	162000001	163000000	2	NEUT	-0.029	0	1.40937346145821	2	NEUT	P05	30x_WGS
4	163000001	164000000	2	NEUT	-0.0596	0	0.783128032925281	2	NEUT	P05	30x_WGS
4	164000001	165000000	2	NEUT	-0.0336	0	1.31438159807793	2	NEUT	P05	30x_WGS
4	165000001	166000000	2	NEUT	0.0054	0	2.1294310090552	2	NEUT	P05	30x_WGS
4	166000001	167000000	2	NEUT	0.0129	0	2.28871304825221	2	NEUT	P05	30x_WGS
4	167000001	168000000	2	NEUT	0.1055	0	4.32508515553612	2	NEUT	P05	30x_WGS
4	168000001	169000000	2	NEUT	0.057	0	3.24222716296014	2	NEUT	P05	30x_WGS
4	169000001	170000000	2	NEUT	-0.0345	0	1.29583163389856	2	NEUT	P05	30x_WGS
4	170000001	171000000	2	NEUT	-0.0843	0	0.287228408448116	2	NEUT	P05	30x_WGS
4	171000001	172000000	2	NEUT	7e-04	0	2.03003548641423	2	NEUT	P05	30x_WGS
4	172000001	173000000	2	NEUT	-0.0325	0	1.33706949730534	2	NEUT	P05	30x_WGS
4	173000001	174000000	2	NEUT	-1e-04	0	2.01314932517976	2	NEUT	P05	30x_WGS
4	174000001	175000000	2	NEUT	-0.0548	0	0.880486371072651	2	NEUT	P05	30x_WGS
4	175000001	176000000	2	NEUT	0.0711	0	3.55329308982727	2	NEUT	P05	30x_WGS
4	176000001	177000000	2	NEUT	0.066	0	3.44042877780799	2	NEUT	P05	30x_WGS
4	177000001	178000000	2	NEUT	-0.0672	0	0.629638267308867	2	NEUT	P05	30x_WGS
4	178000001	179000000	2	NEUT	-0.0166	0	1.66695229268933	2	NEUT	P05	30x_WGS
4	179000001	180000000	2	NEUT	0.0148	0	2.32919612650379	2	NEUT	P05	30x_WGS
4	180000001	181000000	2	NEUT	0.0544	0	3.18519873399497	2	NEUT	P05	30x_WGS
4	181000001	182000000	2	NEUT	-0.0177	0	1.64401296626344	2	NEUT	P05	30x_WGS
4	182000001	183000000	2	NEUT	0.0834	0	3.82714238287394	2	NEUT	P05	30x_WGS
4	183000001	184000000	2	NEUT	-0.001	0	1.99416358294885	2	NEUT	P05	30x_WGS
4	184000001	185000000	2	NEUT	0.0316	0	2.6894811932164	2	NEUT	P05	30x_WGS
4	185000001	186000000	2	NEUT	0.0511	0	3.11296434609499	2	NEUT	P05	30x_WGS
4	186000001	187000000	2	NEUT	0.07	0	3.5289160485868	2	NEUT	P05	30x_WGS
4	187000001	188000000	2	NEUT	0.0236	0	2.51739358383017	2	NEUT	P05	30x_WGS
4	188000001	189000000	2	NEUT	0.0221	0	2.48523325769792	2	NEUT	P05	30x_WGS
4	189000001	190000000	2	NEUT	0.0775	0	3.69549239979578	2	NEUT	P05	30x_WGS
4	190000001	191000000	2	NEUT	0.0956	0	4.10108142919769	2	NEUT	P05	30x_WGS
5	1000001	2000000	2	NEUT	0.017	0	2.37613792555904	2	NEUT	P05	30x_WGS
5	2000001	3000000	2	NEUT	0.0259	0	2.56677107324679	2	NEUT	P05	30x_WGS
5	3000001	4000000	2	NEUT	-0.0182	0	1.63359178024167	2	NEUT	P05	30x_WGS
5	4000001	5000000	2	NEUT	0.1207	0	4.67201584509527	2	NEUT	P05	30x_WGS
5	5000001	6000000	2	NEUT	0.0129	0	2.28871304825221	2	NEUT	P05	30x_WGS
5	6000001	7000000	2	NEUT	0.045	0	2.97987439055104	2	NEUT	P05	30x_WGS
5	7000001	8000000	2	NEUT	0.0964	0	4.11912570690144	2	NEUT	P05	30x_WGS
5	8000001	9000000	2	NEUT	0.0149	0	2.33132829207173	2	NEUT	P05	30x_WGS
5	9000001	10000000	2	NEUT	-0.0394	0	1.19504014501342	2	NEUT	P05	30x_WGS
5	10000001	11000000	2	NEUT	0.0468	0	3.0190883269624	2	NEUT	P05	30x_WGS
5	11000001	12000000	2	NEUT	0.0357	0	2.77804663481232	2	NEUT	P05	30x_WGS
5	12000001	13000000	2	NEUT	0.0823	0	3.80255662156221	2	NEUT	P05	30x_WGS
5	13000001	14000000	2	NEUT	-0.0251	0	1.49014763219716	2	NEUT	P05	30x_WGS
5	14000001	15000000	2	NEUT	-0.0142	0	1.71706248391304	2	NEUT	P05	30x_WGS
5	15000001	16000000	2	NEUT	-0.0446	0	1.08845149810368	2	NEUT	P05	30x_WGS
5	16000001	17000000	2	NEUT	0.0952	0	4.0920630418544	2	NEUT	P05	30x_WGS
5	18000001	19000000	2	NEUT	0.1374	0	5.05742093592093	2	NEUT	P05	30x_WGS
5	19000001	20000000	2	NEUT	0.0634	0	3.383043475	2	NEUT	P05	30x_WGS
5	22000001	23000000	2	NEUT	0.0842	0	3.84503471439107	2	NEUT	P05	30x_WGS
5	23000001	24000000	2	NEUT	0.1111	0	4.45247666346391	2	NEUT	P05	30x_WGS
5	24000001	25000000	2	NEUT	-0.0658	0	0.657851976668345	2	NEUT	P05	30x_WGS
5	25000001	26000000	2	NEUT	0.0639	0	3.39407107985495	2	NEUT	P05	30x_WGS
5	26000001	27000000	2	NEUT	-0.0521	0	0.935392952472437	2	NEUT	P05	30x_WGS
5	27000001	28000000	2	NEUT	0.0378	0	2.82350698905779	2	NEUT	P05	30x_WGS
5	28000001	29000000	2	NEUT	-0.0342	0	1.30201366955071	2	NEUT	P05	30x_WGS
5	29000001	30000000	2	NEUT	0.0387	0	2.84301026403807	2	NEUT	P05	30x_WGS
5	30000001	31000000	2	NEUT	-0.0017	0	1.97940508076244	2	NEUT	P05	30x_WGS
5	31000001	32000000	2	NEUT	-0.0224	0	1.5461962613908	2	NEUT	P05	30x_WGS
5	32000001	33000000	2	NEUT	-0.005	0	1.90992565598419	2	NEUT	P05	30x_WGS
5	33000001	34000000	2	NEUT	-0.0303	0	1.38249722472533	2	NEUT	P05	30x_WGS
5	35000001	36000000	2	NEUT	0.0126	0	2.28232585556367	2	NEUT	P05	30x_WGS
5	36000001	37000000	2	NEUT	-0.0731	0	0.511037993882209	2	NEUT	P05	30x_WGS
5	37000001	38000000	2	NEUT	0.0178	0	2.39322542623144	2	NEUT	P05	30x_WGS
5	38000001	39000000	2	NEUT	0.0157	0	2.34839093811671	2	NEUT	P05	30x_WGS
5	39000001	40000000	2	NEUT	-8e-04	0	1.99838161328822	2	NEUT	P05	30x_WGS
5	40000001	41000000	2	NEUT	-0.0555	0	0.866268097369018	2	NEUT	P05	30x_WGS
5	41000001	42000000	2	NEUT	-0.0355	0	1.27523413022288	2	NEUT	P05	30x_WGS
5	42000001	43000000	2	NEUT	2e-04	0	2.01948053836226	2	NEUT	P05	30x_WGS
5	43000001	44000000	2	NEUT	-0.0119	0	1.76516303706515	2	NEUT	P05	30x_WGS
5	44000001	45000000	2	NEUT	0.0325	0	2.7089008324698	2	NEUT	P05	30x_WGS
5	45000001	46000000	2	NEUT	-0.0058	0	1.89310607931911	2	NEUT	P05	30x_WGS
5	50000001	51000000	2	NEUT	-0.0173	0	1.65235251590109	2	NEUT	P05	30x_WGS
5	51000001	52000000	2	NEUT	-0.0901	0	0.172008082202314	2	NEUT	P05	30x_WGS
5	52000001	53000000	2	NEUT	0.049	0	3.06708296159466	2	NEUT	P05	30x_WGS
5	53000001	54000000	2	NEUT	-0.0603	0	0.76895698632367	2	NEUT	P05	30x_WGS
5	54000001	55000000	2	NEUT	-0.0236	0	1.52127280909598	2	NEUT	P05	30x_WGS
5	55000001	56000000	2	NEUT	-0.0915	0	0.144265610016049	2	NEUT	P05	30x_WGS
5	56000001	57000000	2	NEUT	-0.0312	0	1.36390478105827	2	NEUT	P05	30x_WGS
5	57000001	58000000	2	NEUT	-0.0237	0	1.51919679034953	2	NEUT	P05	30x_WGS
5	58000001	59000000	2	NEUT	-0.07	0	0.573292918470284	2	NEUT	P05	30x_WGS
5	59000001	60000000	2	NEUT	0.0161	0	2.3569258098726	2	NEUT	P05	30x_WGS
5	60000001	61000000	2	NEUT	-0.0056	0	1.89731009914263	2	NEUT	P05	30x_WGS
5	61000001	62000000	2	NEUT	-0.0082	0	1.84270327366038	2	NEUT	P05	30x_WGS
5	62000001	63000000	2	NEUT	0.0076	0	2.17606794914474	2	NEUT	P05	30x_WGS
5	63000001	64000000	2	NEUT	0.0303	0	2.66145198204457	2	NEUT	P05	30x_WGS
5	64000001	65000000	2	NEUT	-0.0257	0	1.47770661982976	2	NEUT	P05	30x_WGS
5	65000001	66000000	2	NEUT	-0.0965	0	0.0454048301048986	2	NEUT	P05	30x_WGS
5	66000001	67000000	2	NEUT	-0.0108	0	1.78819477102818	2	NEUT	P05	30x_WGS
5	67000001	68000000	2	NEUT	-0.022	0	1.55450868671911	2	NEUT	P05	30x_WGS
5	71000001	72000000	2	NEUT	-0.0995	0	0.015625	2	NEUT	P05	30x_WGS
5	72000001	73000000	2	NEUT	0.0286	0	2.62483648701257	2	NEUT	P05	30x_WGS
5	73000001	74000000	2	NEUT	0.0166	0	2.36759772781201	2	NEUT	P05	30x_WGS
5	74000001	75000000	2	NEUT	-0.0259	0	1.47356076536816	2	NEUT	P05	30x_WGS
5	75000001	76000000	2	NEUT	-0.1497	0	0.015625	2	NEUT	P05	30x_WGS
5	76000001	77000000	2	NEUT	-0.0159	0	1.68155915505229	2	NEUT	P05	30x_WGS
5	77000001	78000000	2	NEUT	-0.0122	0	1.75888470222229	2	NEUT	P05	30x_WGS
5	78000001	79000000	2	NEUT	0.0721	0	3.57547017102456	2	NEUT	P05	30x_WGS
5	79000001	80000000	2	NEUT	-1e-04	0	2.01314932517976	2	NEUT	P05	30x_WGS
5	80000001	81000000	2	NEUT	0.0607	0	3.32356040581999	2	NEUT	P05	30x_WGS
5	81000001	82000000	2	NEUT	0.0282	0	2.61622734494101	2	NEUT	P05	30x_WGS
5	82000001	83000000	2	NEUT	0.008	0	2.18455503619898	2	NEUT	P05	30x_WGS
5	83000001	84000000	2	NEUT	-0.0095	0	1.81543674306026	2	NEUT	P05	30x_WGS
5	84000001	85000000	2	NEUT	0.0051	0	2.12307693469208	2	NEUT	P05	30x_WGS
5	85000001	86000000	2	NEUT	0.0617	0	3.34557819325445	2	NEUT	P05	30x_WGS
5	86000001	87000000	2	NEUT	-0.0844	0	0.285237924176929	2	NEUT	P05	30x_WGS
5	87000001	88000000	2	NEUT	-0.0224	0	1.5461962613908	2	NEUT	P05	30x_WGS
5	88000001	89000000	2	NEUT	-0.1042	0	0.015625	2	NEUT	P05	30x_WGS
5	89000001	90000000	2	NEUT	-0.032	0	1.34738789872472	2	NEUT	P05	30x_WGS
5	90000001	91000000	2	NEUT	-0.0068	0	1.87209471999357	2	NEUT	P05	30x_WGS
5	91000001	92000000	2	NEUT		0		2	NEUT	P05	30x_WGS
5	92000001	93000000	2	NEUT	-0.0951	0	0.0730513206288948	2	NEUT	P05	30x_WGS
5	93000001	94000000	2	NEUT	-0.0162	0	1.67529820334053	2	NEUT	P05	30x_WGS
5	94000001	95000000	2	NEUT	-0.0688	0	0.597427535237017	2	NEUT	P05	30x_WGS
5	95000001	96000000	2	NEUT	-0.0562	0	0.852056720741443	2	NEUT	P05	30x_WGS
5	96000001	97000000	2	NEUT	-0.0488	0	1.00264069369705	2	NEUT	P05	30x_WGS
5	97000001	98000000	2	NEUT	-0.0559	0	0.858146466399392	2	NEUT	P05	30x_WGS
5	98000001	99000000	2	NEUT	-0.0061	0	1.88680114223452	2	NEUT	P05	30x_WGS
5	100000001	101000000	2	NEUT	-0.031	0	1.36803543291886	2	NEUT	P05	30x_WGS
5	101000001	102000000	2	NEUT	-0.0917	0	0.140304596917209	2	NEUT	P05	30x_WGS
5	102000001	103000000	2	NEUT	-0.0667	0	0.63971144925615	2	NEUT	P05	30x_WGS
5	103000001	104000000	2	NEUT	-0.0808	0	0.356982350287602	2	NEUT	P05	30x_WGS
5	104000001	105000000	2	NEUT	-0.0422	0	1.13759852154174	2	NEUT	P05	30x_WGS
5	105000001	106000000	2	NEUT	0.062	0	3.35218650604053	2	NEUT	P05	30x_WGS
5	106000001	107000000	2	NEUT	-0.0384	0	1.21558204318518	2	NEUT	P05	30x_WGS
5	107000001	108000000	2	NEUT	0.0922	0	4.02450477902411	2	NEUT	P05	30x_WGS
5	108000001	109000000	2	NEUT	-0.0618	0	0.738613601318953	2	NEUT	P05	30x_WGS
5	109000001	110000000	2	NEUT	0.0188	0	2.41459813105505	2	NEUT	P05	30x_WGS
5	110000001	111000000	2	NEUT	0.054	0	3.17643424805501	2	NEUT	P05	30x_WGS
5	111000001	112000000	2	NEUT	-0.0552	0	0.87236079850694	2	NEUT	P05	30x_WGS
5	112000001	113000000	2	NEUT	-0.0584	0	0.807437258241155	2	NEUT	P05	30x_WGS
5	113000001	114000000	2	NEUT	0.0352	0	2.76723249076892	2	NEUT	P05	30x_WGS
5	114000001	115000000	2	NEUT	0.0099	0	2.22490085010168	2	NEUT	P05	30x_WGS
5	115000001	116000000	2	NEUT	0.0121	0	2.27168348548262	2	NEUT	P05	30x_WGS
5	116000001	117000000	2	NEUT	0.1287	0	4.8560844047936	2	NEUT	P05	30x_WGS
5	117000001	118000000	2	NEUT	-0.0125	0	1.75260767278672	2	NEUT	P05	30x_WGS
5	118000001	119000000	2	NEUT	-0.0393	0	1.19709369415467	2	NEUT	P05	30x_WGS
5	119000001	120000000	2	NEUT	0.0416	0	2.90593697830142	2	NEUT	P05	30x_WGS
5	120000001	121000000	2	NEUT	-0.0966	0	0.0434311071859548	2	NEUT	P05	30x_WGS
5	121000001	122000000	2	NEUT	-0.0417	0	1.14784777960796	2	NEUT	P05	30x_WGS
5	122000001	123000000	2	NEUT	-0.0645	0	0.684074947565565	2	NEUT	P05	30x_WGS
5	123000001	124000000	2	NEUT	-0.0481	0	1.01692515185229	2	NEUT	P05	30x_WGS
5	124000001	125000000	2	NEUT	0.0367	0	2.7996861698373	2	NEUT	P05	30x_WGS
5	125000001	126000000	2	NEUT	0.1168	0	4.5826518283164	2	NEUT	P05	30x_WGS
5	126000001	127000000	2	NEUT	-0.1113	0	0.015625	2	NEUT	P05	30x_WGS
5	127000001	128000000	2	NEUT	0.0299	0	2.65283268940938	2	NEUT	P05	30x_WGS
5	128000001	129000000	2	NEUT	-0.0244	0	1.50466868758855	2	NEUT	P05	30x_WGS
5	129000001	130000000	2	NEUT	0.0091	0	2.2079066625193	2	NEUT	P05	30x_WGS
5	130000001	131000000	2	NEUT	-0.0073	0	1.86159450055578	2	NEUT	P05	30x_WGS
5	131000001	132000000	2	NEUT	-0.0782	0	0.408909221111518	2	NEUT	P05	30x_WGS
5	132000001	133000000	2	NEUT	0.0032	0	2.0828651325484	2	NEUT	P05	30x_WGS
5	133000001	134000000	2	NEUT	0.0949	0	4.08530089206319	2	NEUT	P05	30x_WGS
5	134000001	135000000	2	NEUT	-0.0509	0	0.95982888087496	2	NEUT	P05	30x_WGS
5	135000001	136000000	2	NEUT	0.0099	0	2.22490085010168	2	NEUT	P05	30x_WGS
5	136000001	137000000	2	NEUT	-0.0105	0	1.79447920136225	2	NEUT	P05	30x_WGS
5	137000001	138000000	2	NEUT	0.0396	0	2.86252570959022	2	NEUT	P05	30x_WGS
5	138000001	139000000	2	NEUT		0		2	NEUT	P05	30x_WGS
5	139000001	140000000	2	NEUT	0.0064	0	2.15062080213725	2	NEUT	P05	30x_WGS
5	140000001	141000000	2	NEUT	0.0342	0	2.74561544312566	2	NEUT	P05	30x_WGS
5	141000001	142000000	2	NEUT	0.0957	0	4.10333641675245	2	NEUT	P05	30x_WGS
5	142000001	143000000	2	NEUT	-0.0938	0	0.0987470952320819	2	NEUT	P05	30x_WGS
5	143000001	144000000	2	NEUT	0.0196	0	2.43170696450801	2	NEUT	P05	30x_WGS
5	144000001	145000000	2	NEUT	-0.0273	0	1.44455587121017	2	NEUT	P05	30x_WGS
5	145000001	146000000	2	NEUT	-0.0501	0	0.976130795259826	2	NEUT	P05	30x_WGS
5	146000001	147000000	2	NEUT	-0.0238	0	1.51712091549674	2	NEUT	P05	30x_WGS
5	147000001	148000000	2	NEUT	-0.0125	0	1.75260767278672	2	NEUT	P05	30x_WGS
5	148000001	149000000	2	NEUT	-0.1556	0	0.015625	2	NEUT	P05	30x_WGS
5	149000001	150000000	2	NEUT	-0.0103	0	1.79866954764954	2	NEUT	P05	30x_WGS
5	150000001	151000000	2	NEUT	0.0346	0	2.75426046416905	2	NEUT	P05	30x_WGS
5	151000001	152000000	2	NEUT	-0.0526	0	0.925217312880582	2	NEUT	P05	30x_WGS
5	152000001	153000000	2	NEUT	0.0561	0	3.22247492118359	2	NEUT	P05	30x_WGS
5	153000001	154000000	2	NEUT	-0.008	0	1.84690030568703	2	NEUT	P05	30x_WGS
5	154000001	155000000	2	NEUT	-0.0545	0	0.886582029124898	2	NEUT	P05	30x_WGS
5	155000001	156000000	2	NEUT		0		2	NEUT	P05	30x_WGS
5	156000001	157000000	2	NEUT	-0.02	0	1.59610540134481	2	NEUT	P05	30x_WGS
5	157000001	158000000	2	NEUT	-0.0321	0	1.3453239323441	2	NEUT	P05	30x_WGS
5	158000001	159000000	2	NEUT	-0.0383	0	1.21763701623165	2	NEUT	P05	30x_WGS
5	159000001	160000000	2	NEUT	-0.0096	0	1.81334033513031	2	NEUT	P05	30x_WGS
5	160000001	161000000	2	NEUT	0.0559	0	3.21808720724104	2	NEUT	P05	30x_WGS
5	161000001	162000000	2	NEUT	0.1311	0	4.91150430231899	2	NEUT	P05	30x_WGS
5	162000001	163000000	2	NEUT	-0.0048	0	1.91413200765777	2	NEUT	P05	30x_WGS
5	163000001	164000000	2	NEUT	0.0614	0	3.33897125448551	2	NEUT	P05	30x_WGS
5	164000001	165000000	2	NEUT	-0.0138	0	1.72542228998557	2	NEUT	P05	30x_WGS
5	165000001	166000000	2	NEUT	0.0626	0	3.3654072548072	2	NEUT	P05	30x_WGS
5	166000001	167000000	2	NEUT	0.0995	0	4.18914186806513	2	NEUT	P05	30x_WGS
5	167000001	168000000	2	NEUT	-0.0985	0	0.015625	2	NEUT	P05	30x_WGS
5	168000001	169000000	2	NEUT	0.0029	0	2.07652074028038	2	NEUT	P05	30x_WGS
5	169000001	170000000	2	NEUT	-0.0125	0	1.75260767278672	2	NEUT	P05	30x_WGS
5	170000001	171000000	2	NEUT	0.0896	0	3.96606781249877	2	NEUT	P05	30x_WGS
5	171000001	172000000	2	NEUT	0.007	0	2.1633417298483	2	NEUT	P05	30x_WGS
5	172000001	173000000	2	NEUT	-4e-04	0	2.00681942839915	2	NEUT	P05	30x_WGS
5	173000001	174000000	2	NEUT	0.0407	0	2.88639445983597	2	NEUT	P05	30x_WGS
5	174000001	175000000	2	NEUT	0.0067	0	2.15698060468213	2	NEUT	P05	30x_WGS
5	176000001	177000000	2	NEUT	0.0095	0	2.21640257836318	2	NEUT	P05	30x_WGS
5	178000001	179000000	2	NEUT	0.0354	0	2.77155769864387	2	NEUT	P05	30x_WGS
5	179000001	180000000	2	NEUT	0.08	0	3.75121056482769	2	NEUT	P05	30x_WGS
6	1000001	2000000	2	NEUT	-0.0042	0	1.9267545619894	2	NEUT	P05	30x_WGS
6	2000001	3000000	2	NEUT	-0.033	0	1.32675467135176	2	NEUT	P05	30x_WGS
6	3000001	4000000	2	NEUT	0.0264	0	2.57751573061658	2	NEUT	P05	30x_WGS
6	4000001	5000000	2	NEUT	0.0578	0	3.25979505866444	2	NEUT	P05	30x_WGS
6	5000001	6000000	2	NEUT	0.1028	0	4.26384070653503	2	NEUT	P05	30x_WGS
6	6000001	7000000	2	NEUT	-0.0445	0	1.09049765882686	2	NEUT	P05	30x_WGS
6	7000001	8000000	2	NEUT	-0.0452	0	1.07617751172747	2	NEUT	P05	30x_WGS
6	8000001	9000000	2	NEUT	0.0392	0	2.85385067520791	2	NEUT	P05	30x_WGS
6	9000001	10000000	2	NEUT	0.0603	0	3.31475756319655	2	NEUT	P05	30x_WGS
6	10000001	11000000	2	NEUT	-0.013	0	1.74214885722871	2	NEUT	P05	30x_WGS
6	11000001	12000000	2	NEUT	0.0502	0	3.09329271751262	2	NEUT	P05	30x_WGS
6	12000001	13000000	2	NEUT	0.0093	0	2.21215432599524	2	NEUT	P05	30x_WGS
6	13000001	14000000	2	NEUT	0.085	0	3.86293697027487	2	NEUT	P05	30x_WGS
6	14000001	15000000	2	NEUT	0.0628	0	3.36981539306055	2	NEUT	P05	30x_WGS
6	15000001	16000000	2	NEUT	0.0783	0	3.71331170881698	2	NEUT	P05	30x_WGS
6	16000001	17000000	2	NEUT	-0.0531	0	0.915045199285632	2	NEUT	P05	30x_WGS
6	17000001	18000000	2	NEUT	0.0172	0	2.38040891245672	2	NEUT	P05	30x_WGS
6	18000001	19000000	2	NEUT	0.0544	0	3.18519873399497	2	NEUT	P05	30x_WGS
6	19000001	20000000	2	NEUT	0.0187	0	2.41246019386173	2	NEUT	P05	30x_WGS
6	20000001	21000000	2	NEUT	0.1125	0	4.48440187888455	2	NEUT	P05	30x_WGS
6	21000001	22000000	2	NEUT	0.0663	0	3.44705681626951	2	NEUT	P05	30x_WGS
6	22000001	23000000	2	NEUT	-0.0879	0	0.21565782444377	2	NEUT	P05	30x_WGS
6	23000001	24000000	2	NEUT	-0.0427	0	1.12735281498222	2	NEUT	P05	30x_WGS
6	24000001	25000000	2	NEUT	0.0603	0	3.31475756319655	2	NEUT	P05	30x_WGS
6	25000001	26000000	2	NEUT	-0.0493	0	0.992441751852284	2	NEUT	P05	30x_WGS
6	27000001	28000000	2	NEUT	0.0188	0	2.41459813105505	2	NEUT	P05	30x_WGS
6	28000001	29000000	2	NEUT	-0.0188	0	1.62109112353376	2	NEUT	P05	30x_WGS
6	29000001	30000000	2	NEUT	-0.0201	0	1.59402419577809	2	NEUT	P05	30x_WGS
6	30000001	31000000	2	NEUT	0.035	0	2.76290788245354	2	NEUT	P05	30x_WGS
6	31000001	32000000	2	NEUT	-0.0173	0	1.65235251590109	2	NEUT	P05	30x_WGS
6	32000001	33000000	2	NEUT	0.0039	0	2.0976738460454	2	NEUT	P05	30x_WGS
6	33000001	34000000	2	NEUT	-0.0259	0	1.47356076536816	2	NEUT	P05	30x_WGS
6	34000001	35000000	2	NEUT	-2e-04	0	2.01103921333286	2	NEUT	P05	30x_WGS
6	35000001	36000000	2	NEUT	0.0214	0	2.47023654481409	2	NEUT	P05	30x_WGS
6	36000001	37000000	2	NEUT	0.0728	0	3.59100327672788	2	NEUT	P05	30x_WGS
6	37000001	38000000	2	NEUT	-5e-04	0	2.00470975529206	2	NEUT	P05	30x_WGS
6	38000001	39000000	2	NEUT	0.045	0	2.97987439055104	2	NEUT	P05	30x_WGS
6	39000001	40000000	2	NEUT	0.0327	0	2.71321795329932	2	NEUT	P05	30x_WGS
6	40000001	41000000	2	NEUT	-0.0702	0	0.569272433679954	2	NEUT	P05	30x_WGS
6	41000001	42000000	2	NEUT	-0.024	0	1.51296959743227	2	NEUT	P05	30x_WGS
6	42000001	43000000	2	NEUT	0.0263	0	2.57536650122714	2	NEUT	P05	30x_WGS
6	43000001	44000000	2	NEUT	0.0138	0	2.30788259732777	2	NEUT	P05	30x_WGS
6	44000001	45000000	2	NEUT	-0.07	0	0.573292918470284	2	NEUT	P05	30x_WGS
6	45000001	46000000	2	NEUT	0.0229	0	2.50238127044379	2	NEUT	P05	30x_WGS
6	46000001	47000000	2	NEUT	-0.0474	0	1.03121654255156	2	NEUT	P05	30x_WGS
6	47000001	48000000	2	NEUT	0.0501	0	3.09110773842575	2	NEUT	P05	30x_WGS
6	48000001	49000000	1	HETD	-0.1035	0	0.015625	1	HETD	P05	30x_WGS
6	49000001	50000000	1	HETD	-0.0567	0	0.841909958282304	1	HETD	P05	30x_WGS
6	50000001	51000000	1	HETD	-0.0488	0	1.00264069369705	1	HETD	P05	30x_WGS
6	51000001	52000000	1	HETD	0.1157	0	4.55749023938968	1	HETD	P05	30x_WGS
6	52000001	53000000	1	HETD	-0.0618	0	0.738613601318953	1	HETD	P05	30x_WGS
6	53000001	54000000	1	HETD	0.0277	0	2.60546927347267	1	HETD	P05	30x_WGS
6	54000001	55000000	1	HETD	-0.0192	0	1.61276024019305	1	HETD	P05	30x_WGS
6	55000001	56000000	1	HETD	0.0551	0	3.20054243286925	1	HETD	P05	30x_WGS
6	56000001	57000000	1	HETD	-0.0078	0	1.8510979195862	1	HETD	P05	30x_WGS
6	63000001	64000000	1	HETD	-0.0661	0	0.651803876748501	1	HETD	P05	30x_WGS
6	64000001	65000000	1	HETD	0.0597	0	3.30155787466479	1	HETD	P05	30x_WGS
6	65000001	66000000	1	HETD	-0.0948	0	0.0789790598242633	1	HETD	P05	30x_WGS
6	66000001	67000000	1	HETD	-0.0241	0	1.51089415420065	1	HETD	P05	30x_WGS
6	67000001	68000000	1	HETD	-0.0699	0	0.575303369884188	1	HETD	P05	30x_WGS
6	68000001	69000000	1	HETD	-0.0977	0	0.0217291820100081	1	HETD	P05	30x_WGS
6	69000001	70000000	1	HETD	-0.1283	0	0.015625	1	HETD	P05	30x_WGS
6	70000001	71000000	1	HETD	-0.06	0	0.775029450080861	1	HETD	P05	30x_WGS
6	71000001	72000000	1	HETD	-0.0993	0	0.015625	1	HETD	P05	30x_WGS
6	72000001	73000000	1	HETD	-0.1614	0	0.015625	1	HETD	P05	30x_WGS
6	73000001	74000000	1	HETD	-0.0976	0	0.0237014006139958	1	HETD	P05	30x_WGS
6	74000001	75000000	1	HETD	-0.0071	0	1.86579415164409	1	HETD	P05	30x_WGS
6	75000001	76000000	1	HETD	0.0167	0	2.36973255526837	1	HETD	P05	30x_WGS
6	76000001	77000000	1	HETD	-0.1427	0	0.015625	1	HETD	P05	30x_WGS
6	77000001	78000000	1	HETD	-0.085	0	0.273297915481695	1	HETD	P05	30x_WGS
6	78000001	79000000	1	HETD	-0.0297	0	1.39489863238346	1	HETD	P05	30x_WGS
6	79000001	80000000	1	HETD	-0.102	0	0.015625	1	HETD	P05	30x_WGS
6	80000001	81000000	1	HETD	0.0427	0	2.92983884060727	1	HETD	P05	30x_WGS
6	81000001	82000000	1	HETD	-0.0993	0	0.015625	1	HETD	P05	30x_WGS
6	82000001	83000000	1	HETD	0.0144	0	2.32066894198291	1	HETD	P05	30x_WGS
6	83000001	84000000	1	HETD	0.0201	0	2.44240480411229	1	HETD	P05	30x_WGS
6	84000001	85000000	1	HETD	-0.0306	0	1.37629845472833	1	HETD	P05	30x_WGS
6	85000001	86000000	1	HETD	0.0953	0	4.09431740428052	1	HETD	P05	30x_WGS
6	86000001	87000000	1	HETD	-0.0505	0	0.967978708104801	1	HETD	P05	30x_WGS
6	87000001	88000000	1	HETD	-0.0763	0	0.446915005074785	1	HETD	P05	30x_WGS
6	88000001	89000000	1	HETD	-0.0174	0	1.65026741171659	1	HETD	P05	30x_WGS
6	89000001	90000000	1	HETD	-0.074	0	0.492989025236792	1	HETD	P05	30x_WGS
6	90000001	91000000	1	HETD	-0.0378	0	1.22791401833374	1	HETD	P05	30x_WGS
6	91000001	92000000	1	HETD	-0.0685	0	0.603464326738796	1	HETD	P05	30x_WGS
6	92000001	93000000	1	HETD	-0.0581	0	0.813517724577962	1	HETD	P05	30x_WGS
6	93000001	94000000	1	HETD	-0.1979	0	0.015625	1	HETD	P05	30x_WGS
6	94000001	95000000	1	HETD	-0.0711	0	0.551187147829656	1	HETD	P05	30x_WGS
6	96000001	97000000	1	HETD	0.0078	0	2.18031119853184	1	HETD	P05	30x_WGS
6	97000001	98000000	1	HETD	-0.0818	0	0.337035381861448	1	HETD	P05	30x_WGS
6	98000001	99000000	1	HETD	0.0277	0	2.60546927347267	1	HETD	P05	30x_WGS
6	99000001	100000000	1	HETD	-0.0493	0	0.992441751852284	1	HETD	P05	30x_WGS
6	100000001	101000000	1	HETD	0.0529	0	3.15234443780728	1	HETD	P05	30x_WGS
6	101000001	102000000	1	HETD	-0.0197	0	1.60234988366405	1	HETD	P05	30x_WGS
6	102000001	103000000	1	HETD	-0.0929	0	0.116550046234563	1	HETD	P05	30x_WGS
6	103000001	104000000	1	HETD	-0.0531	0	0.915045199285632	1	HETD	P05	30x_WGS
6	104000001	105000000	1	HETD	-0.1151	0	0.015625	1	HETD	P05	30x_WGS
6	105000001	106000000	1	HETD	-0.1439	0	0.015625	1	HETD	P05	30x_WGS
6	106000001	107000000	1	HETD	-0.0792	0	0.388926272192585	1	HETD	P05	30x_WGS
6	107000001	108000000	1	HETD	-0.0369	0	1.24642160008135	1	HETD	P05	30x_WGS
6	108000001	109000000	1	HETD	-0.0682	0	0.609502373686606	1	HETD	P05	30x_WGS
6	109000001	110000000	1	HETD	-0.0513	0	0.951681312943808	1	HETD	P05	30x_WGS
6	110000001	111000000	1	HETD	-0.1151	0	0.015625	1	HETD	P05	30x_WGS
6	111000001	112000000	1	HETD	-0.0753	0	0.466938162654069	1	HETD	P05	30x_WGS
6	112000001	113000000	1	HETD	-0.0673	0	0.627624049817387	1	HETD	P05	30x_WGS
6	113000001	114000000	1	HETD	-0.0197	0	1.60234988366405	1	HETD	P05	30x_WGS
6	114000001	115000000	1	HETD	-0.0804	0	0.364965009794952	1	HETD	P05	30x_WGS
6	115000001	116000000	1	HETD		0		1	HETD	P05	30x_WGS
6	116000001	117000000	1	HETD	-0.0912	0	0.150208159346377	1	HETD	P05	30x_WGS
6	117000001	118000000	1	HETD	-0.1335	0	0.015625	1	HETD	P05	30x_WGS
6	118000001	119000000	1	HETD	-0.128	0	0.015625	1	HETD	P05	30x_WGS
6	119000001	120000000	1	HETD	-0.1434	0	0.015625	1	HETD	P05	30x_WGS
6	120000001	121000000	1	HETD	-0.0621	0	0.732548709237359	1	HETD	P05	30x_WGS
6	121000001	122000000	1	HETD	-0.0701	0	0.571282606405428	1	HETD	P05	30x_WGS
6	122000001	123000000	1	HETD	-0.0527	0	0.923182608120942	1	HETD	P05	30x_WGS
6	123000001	124000000	1	HETD	-0.0541	0	0.894711545199633	1	HETD	P05	30x_WGS
6	124000001	125000000	1	HETD	-0.0699	0	0.575303369884188	1	HETD	P05	30x_WGS
6	125000001	126000000	1	HETD	0.0214	0	2.47023654481409	1	HETD	P05	30x_WGS
6	126000001	127000000	1	HETD	-0.1036	0	0.015625	1	HETD	P05	30x_WGS
6	127000001	128000000	1	HETD	-0.0436	0	1.10891948904402	1	HETD	P05	30x_WGS
6	128000001	129000000	1	HETD	-0.0197	0	1.60234988366405	1	HETD	P05	30x_WGS
6	129000001	130000000	1	HETD	-0.0751	0	0.470944459918737	1	HETD	P05	30x_WGS
6	130000001	131000000	1	HETD	-0.0516	0	0.945572119283423	1	HETD	P05	30x_WGS
6	131000001	132000000	1	HETD	-0.0859	0	0.255397210564151	1	HETD	P05	30x_WGS
6	132000001	133000000	1	HETD	-0.0541	0	0.894711545199633	1	HETD	P05	30x_WGS
6	133000001	134000000	1	HETD	-0.0689	0	0.595415550345976	1	HETD	P05	30x_WGS
6	134000001	135000000	1	HETD	-0.0344	0	1.29789216961557	1	HETD	P05	30x_WGS
6	135000001	136000000	1	HETD	-0.0306	0	1.37629845472833	1	HETD	P05	30x_WGS
6	136000001	137000000	1	HETD	0.0286	0	2.62483648701257	1	HETD	P05	30x_WGS
6	137000001	138000000	1	HETD	-0.0167	0	1.6648661765605	1	HETD	P05	30x_WGS
6	138000001	139000000	1	HETD	-0.016	0	1.679472026488	1	HETD	P05	30x_WGS
6	139000001	140000000	1	HETD	-0.0542	0	0.892678954865401	1	HETD	P05	30x_WGS
6	140000001	141000000	1	HETD	-0.0333	0	1.32056749148778	1	HETD	P05	30x_WGS
6	141000001	142000000	1	HETD	0.0036	0	2.09132637471213	1	HETD	P05	30x_WGS
6	142000001	143000000	1	HETD	-0.0116	0	1.7714426775868	1	HETD	P05	30x_WGS
6	143000001	144000000	1	HETD	-0.0701	0	0.571282606405428	1	HETD	P05	30x_WGS
6	144000001	145000000	1	HETD	-0.0094	0	1.81753329630718	1	HETD	P05	30x_WGS
6	145000001	146000000	1	HETD	0.0552	0	3.202734997654	1	HETD	P05	30x_WGS
6	146000001	147000000	1	HETD	-0.0554	0	0.868298856978667	1	HETD	P05	30x_WGS
6	147000001	148000000	1	HETD	-0.0574	0	0.82771039743077	1	HETD	P05	30x_WGS
6	148000001	149000000	1	HETD	-0.0136	0	1.72960306228857	1	HETD	P05	30x_WGS
6	149000001	150000000	1	HETD	-0.0659	0	0.655835803619338	1	HETD	P05	30x_WGS
6	150000001	151000000	1	HETD	-0.0747	0	0.478958720812757	1	HETD	P05	30x_WGS
6	151000001	152000000	1	HETD	0.0068	0	2.15910083276603	1	HETD	P05	30x_WGS
6	152000001	153000000	1	HETD	-0.0324	0	1.3391328915123	1	HETD	P05	30x_WGS
6	153000001	154000000	1	HETD	0.0047	0	2.11460689062416	1	HETD	P05	30x_WGS
6	154000001	155000000	1	HETD	0.0013	0	2.04270625367247	1	HETD	P05	30x_WGS
6	155000001	156000000	1	HETD	0.0069	0	2.16122120781802	1	HETD	P05	30x_WGS
6	156000001	157000000	1	HETD	0.001	0	2.03637021134036	1	HETD	P05	30x_WGS
6	158000001	159000000	1	HETD	-0.0093	0	1.81962999488113	1	HETD	P05	30x_WGS
6	159000001	160000000	1	HETD	-0.0467	0	1.04551486915938	1	HETD	P05	30x_WGS
6	160000001	161000000	1	HETD	-0.048	0	1.01896635457511	1	HETD	P05	30x_WGS
6	161000001	162000000	1	HETD	0.0334	0	2.7283325901041	1	HETD	P05	30x_WGS
6	162000001	163000000	1	HETD	-0.0865	0	0.243469609692507	1	HETD	P05	30x_WGS
6	163000001	164000000	1	HETD	-0.1076	0	0.015625	1	HETD	P05	30x_WGS
6	164000001	165000000	1	HETD	0.0458	0	2.99729676664485	1	HETD	P05	30x_WGS
6	165000001	166000000	1	HETD	-0.0779	0	0.414906807255802	1	HETD	P05	30x_WGS
6	166000001	167000000	1	HETD	0.0021	0	2.05960880929333	1	HETD	P05	30x_WGS
6	168000001	169000000	1	HETD		0		1	HETD	P05	30x_WGS
6	169000001	170000000	1	HETD	0.0294	0	2.64206193369354	1	HETD	P05	30x_WGS
7	1000001	2000000	2	NEUT	0.1668	0	5.7468540477994	2	NEUT	P05	30x_WGS
7	2000001	3000000	2	NEUT	-0.0339	0	1.30819699085471	2	NEUT	P05	30x_WGS
7	3000001	4000000	2	NEUT	0.0177	0	2.39108897042978	2	NEUT	P05	30x_WGS
7	4000001	5000000	2	NEUT	0.0038	0	2.09555787560822	2	NEUT	P05	30x_WGS
7	5000001	6000000	2	NEUT	-0.0392	0	1.19914738564203	2	NEUT	P05	30x_WGS
7	7000001	8000000	2	NEUT	-0.011	0	1.78400587675262	2	NEUT	P05	30x_WGS
7	8000001	9000000	2	NEUT	-0.0363	0	1.25876640370848	2	NEUT	P05	30x_WGS
7	9000001	10000000	2	NEUT	0.0405	0	2.882053333309	2	NEUT	P05	30x_WGS
7	10000001	11000000	2	NEUT	-0.0269	0	1.45284011193149	2	NEUT	P05	30x_WGS
7	11000001	12000000	4	AMP	0.1741	0	5.92022826626349	4	AMP	P05	30x_WGS
7	12000001	13000000	4	AMP	0.0826	0	3.80925997022179	4	AMP	P05	30x_WGS
7	13000001	14000000	4	AMP	0.1008	0	4.21854828775757	4	AMP	P05	30x_WGS
7	14000001	15000000	4	AMP	0.1681	0	5.77766474103332	4	AMP	P05	30x_WGS
7	15000001	16000000	4	AMP	0.1204	0	4.66513311004687	4	AMP	P05	30x_WGS
7	16000001	17000000	4	AMP	0.1375	0	5.0597422141764	4	AMP	P05	30x_WGS
7	17000001	18000000	4	AMP	0.175	0	5.94166397919992	4	AMP	P05	30x_WGS
7	18000001	19000000	4	AMP	0.021	0	2.46167026100646	4	AMP	P05	30x_WGS
7	19000001	20000000	4	AMP	0.0802	0	3.75567219048374	4	AMP	P05	30x_WGS
7	20000001	21000000	4	AMP	0.0528	0	3.15015536570892	4	AMP	P05	30x_WGS
7	21000001	22000000	4	AMP	0.1045	0	4.3023886608616	4	AMP	P05	30x_WGS
7	22000001	23000000	4	AMP	0.0753	0	3.64654021893488	4	AMP	P05	30x_WGS
7	23000001	24000000	4	AMP	-0.0358	0	1.26905766264043	4	AMP	P05	30x_WGS
7	24000001	25000000	4	AMP	-0.0172	0	1.654437764619	4	AMP	P05	30x_WGS
7	25000001	26000000	4	AMP	-0.0198	0	1.60026824527779	4	AMP	P05	30x_WGS
7	26000001	27000000	4	AMP	0.0672	0	3.46694920323172	4	AMP	P05	30x_WGS
7	27000001	28000000	4	AMP	0.0917	0	4.01325872035595	4	AMP	P05	30x_WGS
7	28000001	29000000	4	AMP	-0.0062	0	1.88469978787279	4	AMP	P05	30x_WGS
7	29000001	30000000	4	AMP	0.0429	0	2.93418659207138	4	AMP	P05	30x_WGS
7	30000001	31000000	4	AMP	0.0745	0	3.62875792562578	4	AMP	P05	30x_WGS
7	31000001	32000000	4	AMP	0.1989	0	6.51582149604259	4	AMP	P05	30x_WGS
7	32000001	33000000	4	AMP	0.1191	0	4.63532445789217	4	AMP	P05	30x_WGS
7	33000001	34000000	4	AMP	0.1674	0	5.76107091792229	4	AMP	P05	30x_WGS
7	34000001	35000000	4	AMP	0.1672	0	5.75633130424058	4	AMP	P05	30x_WGS
7	36000001	37000000	4	AMP	0.1705	0	5.83461901240928	4	AMP	P05	30x_WGS
7	37000001	38000000	4	AMP	0.1086	0	4.39554434916826	4	AMP	P05	30x_WGS
7	38000001	39000000	4	AMP	0.0804	0	3.76013443469531	4	AMP	P05	30x_WGS
7	39000001	40000000	4	AMP	0.1266	0	4.80766756467353	4	AMP	P05	30x_WGS
7	40000001	41000000	4	AMP	0.2303	0	7.28475695277511	4	AMP	P05	30x_WGS
7	41000001	42000000	4	AMP	0.057	0	3.24222716296014	4	AMP	P05	30x_WGS
7	42000001	43000000	4	AMP	0.1058	0	4.33189717224776	4	AMP	P05	30x_WGS
7	43000001	44000000	4	AMP	0.1741	0	5.92022826626349	4	AMP	P05	30x_WGS
7	44000001	45000000	4	AMP	0.1281	0	4.84224382972694	4	AMP	P05	30x_WGS
7	45000001	46000000	4	AMP	0.1018	0	4.24118664856851	4	AMP	P05	30x_WGS
7	46000001	47000000	4	AMP	0.0261	0	2.57106848934213	4	AMP	P05	30x_WGS
7	47000001	48000000	4	AMP	0.0711	0	3.55329308982727	4	AMP	P05	30x_WGS
7	48000001	49000000	4	AMP	0.0335	0	2.73049242266233	4	AMP	P05	30x_WGS
7	49000001	50000000	4	AMP	0.0214	0	2.47023654481409	4	AMP	P05	30x_WGS
7	50000001	51000000	4	AMP		0		4	AMP	P05	30x_WGS
7	51000001	52000000	4	AMP	0.0487	0	3.06053392826036	4	AMP	P05	30x_WGS
7	52000001	53000000	4	AMP	0.1852	0	6.18553893781184	4	AMP	P05	30x_WGS
7	53000001	54000000	4	AMP	0.0667	0	3.45589634512021	4	AMP	P05	30x_WGS
7	54000001	55000000	4	AMP	0.1433	0	5.19465202323142	4	AMP	P05	30x_WGS
7	55000001	56000000	4	AMP	0.0472	0	3.02780918130139	4	AMP	P05	30x_WGS
7	67000001	68000000	2	NEUT	-0.0698	0	0.577313960656793	2	NEUT	P05	30x_WGS
7	68000001	69000000	2	NEUT	-0.0227	0	1.53996345467508	2	NEUT	P05	30x_WGS
7	69000001	70000000	2	NEUT	-0.1247	0	0.015625	2	NEUT	P05	30x_WGS
7	70000001	71000000	2	NEUT	-0.0421	0	1.13964808899505	2	NEUT	P05	30x_WGS
7	71000001	72000000	2	NEUT	0.0611	0	3.33236568944803	2	NEUT	P05	30x_WGS
7	73000001	74000000	2	NEUT	0.0567	0	3.23564171319945	2	NEUT	P05	30x_WGS
7	75000001	76000000	2	NEUT	0.0508	0	3.10640577298689	2	NEUT	P05	30x_WGS
7	77000001	78000000	2	NEUT	-0.0771	0	0.430906468886993	2	NEUT	P05	30x_WGS
7	78000001	79000000	2	NEUT	-0.0453	0	1.07413234356685	2	NEUT	P05	30x_WGS
7	79000001	80000000	2	NEUT	-0.0157	0	1.68573384621213	2	NEUT	P05	30x_WGS
7	80000001	81000000	2	NEUT	-0.0511	0	0.955754814536195	2	NEUT	P05	30x_WGS
7	81000001	82000000	2	NEUT	0.0589	0	3.2839668271576	2	NEUT	P05	30x_WGS
7	82000001	83000000	2	NEUT	0.0258	0	2.56462258859443	2	NEUT	P05	30x_WGS
7	83000001	84000000	2	NEUT	-0.0887	0	0.199777488918113	2	NEUT	P05	30x_WGS
7	84000001	85000000	2	NEUT	-0.0702	0	0.569272433679954	2	NEUT	P05	30x_WGS
7	85000001	86000000	2	NEUT	-0.177	0	0.015625	2	NEUT	P05	30x_WGS
7	86000001	87000000	2	NEUT	-0.0566	0	0.84393902945589	2	NEUT	P05	30x_WGS
7	87000001	88000000	2	NEUT	-0.0281	0	1.42799427881343	2	NEUT	P05	30x_WGS
7	88000001	89000000	2	NEUT	0.0181	0	2.39963568223526	2	NEUT	P05	30x_WGS
7	89000001	90000000	2	NEUT	-0.0669	0	0.635681757540539	2	NEUT	P05	30x_WGS
7	90000001	91000000	2	NEUT	0.0115	0	2.25891750907036	2	NEUT	P05	30x_WGS
7	91000001	92000000	2	NEUT	-0.0278	0	1.4342037997726	2	NEUT	P05	30x_WGS
7	92000001	93000000	2	NEUT	-0.0054	0	1.90151470180744	2	NEUT	P05	30x_WGS
7	93000001	94000000	2	NEUT	0.0215	0	2.4723784868977	2	NEUT	P05	30x_WGS
7	94000001	95000000	2	NEUT	-0.053	0	0.917079339983521	2	NEUT	P05	30x_WGS
7	95000001	96000000	2	NEUT	-0.0105	0	1.79447920136225	2	NEUT	P05	30x_WGS
7	96000001	97000000	2	NEUT	0.0377	0	2.82134070944455	2	NEUT	P05	30x_WGS
7	97000001	98000000	2	NEUT	-0.0308	0	1.37216665744908	2	NEUT	P05	30x_WGS
7	98000001	99000000	2	NEUT	0.0422	0	2.9189720985092	2	NEUT	P05	30x_WGS
7	99000001	100000000	2	NEUT	-0.0479	0	1.02100769878824	2	NEUT	P05	30x_WGS
7	100000001	101000000	2	NEUT		0		2	NEUT	P05	30x_WGS
7	101000001	102000000	2	NEUT	0.0268	0	2.58611413806154	2	NEUT	P05	30x_WGS
7	103000001	104000000	2	NEUT	-0.0221	0	1.55243036431701	2	NEUT	P05	30x_WGS
7	104000001	105000000	2	NEUT	0.0523	0	3.13921228095169	2	NEUT	P05	30x_WGS
7	105000001	106000000	2	NEUT	0.0022	0	2.06172228784476	2	NEUT	P05	30x_WGS
7	106000001	107000000	2	NEUT	0.0356	0	2.77588350616152	2	NEUT	P05	30x_WGS
7	107000001	108000000	2	NEUT	0.0651	0	3.42055292998873	2	NEUT	P05	30x_WGS
7	108000001	109000000	2	NEUT	-0.0209	0	1.5773797435189	2	NEUT	P05	30x_WGS
7	109000001	110000000	2	NEUT	0.028	0	2.61192366893289	2	NEUT	P05	30x_WGS
7	110000001	111000000	2	NEUT	-0.0504	0	0.970016518001094	2	NEUT	P05	30x_WGS
7	111000001	112000000	2	NEUT	0.0448	0	2.97552030585219	2	NEUT	P05	30x_WGS
7	112000001	113000000	2	NEUT	0.0236	0	2.51739358383017	2	NEUT	P05	30x_WGS
7	113000001	114000000	2	NEUT	0.0153	0	2.33985843240172	2	NEUT	P05	30x_WGS
7	114000001	115000000	2	NEUT	-0.081	0	0.352991850430914	2	NEUT	P05	30x_WGS
7	115000001	116000000	2	NEUT	-0.0697	0	0.579324690797763	2	NEUT	P05	30x_WGS
7	116000001	117000000	2	NEUT	-0.0136	0	1.72960306228857	2	NEUT	P05	30x_WGS
7	117000001	118000000	2	NEUT	0.0233	0	2.51095884330489	2	NEUT	P05	30x_WGS
7	118000001	119000000	2	NEUT	0.0519	0	3.13046054339645	2	NEUT	P05	30x_WGS
7	119000001	120000000	2	NEUT	-0.1718	0	0.015625	2	NEUT	P05	30x_WGS
7	120000001	121000000	2	NEUT	0.0111	0	2.2504098072187	2	NEUT	P05	30x_WGS
7	121000001	122000000	2	NEUT	-0.0793	0	0.386928739006944	2	NEUT	P05	30x_WGS
7	122000001	123000000	2	NEUT	-0.0084	0	1.83850682342559	2	NEUT	P05	30x_WGS
7	123000001	124000000	2	NEUT	-0.017	0	1.65860869569515	2	NEUT	P05	30x_WGS
7	124000001	125000000	2	NEUT	-0.0377	0	1.22996984619722	2	NEUT	P05	30x_WGS
7	125000001	126000000	2	NEUT	-0.0197	0	1.60234988366405	2	NEUT	P05	30x_WGS
7	126000001	127000000	2	NEUT	-0.072	0	0.533113140649406	2	NEUT	P05	30x_WGS
7	127000001	128000000	2	NEUT	0.024	0	2.52597531956542	2	NEUT	P05	30x_WGS
7	128000001	129000000	2	NEUT	-0.0313	0	1.36183966985428	2	NEUT	P05	30x_WGS
7	129000001	130000000	2	NEUT	-0.0249	0	1.49429578624615	2	NEUT	P05	30x_WGS
7	131000001	132000000	2	NEUT	0.039	0	2.84951405989474	2	NEUT	P05	30x_WGS
7	132000001	133000000	2	NEUT	-0.0983	0	0.015625	2	NEUT	P05	30x_WGS
7	133000001	134000000	2	NEUT	-0.069	0	0.593403704910269	2	NEUT	P05	30x_WGS
7	134000001	135000000	2	NEUT	-0.0223	0	1.54827415166284	2	NEUT	P05	30x_WGS
7	135000001	136000000	2	NEUT	0.0525	0	3.14358905974975	2	NEUT	P05	30x_WGS
7	136000001	137000000	2	NEUT	0.0329	0	2.71753567265035	2	NEUT	P05	30x_WGS
7	137000001	138000000	2	NEUT	0.0394	0	2.85818789174528	2	NEUT	P05	30x_WGS
7	138000001	139000000	2	NEUT	-0.0105	0	1.79447920136225	2	NEUT	P05	30x_WGS
7	139000001	140000000	2	NEUT		0		2	NEUT	P05	30x_WGS
7	140000001	141000000	2	NEUT	0.0376	0	2.81917457998117	2	NEUT	P05	30x_WGS
7	141000001	142000000	2	NEUT	0.0335	0	2.73049242266233	2	NEUT	P05	30x_WGS
7	144000001	145000000	2	NEUT	-0.0505	0	0.967978708104801	2	NEUT	P05	30x_WGS
7	145000001	146000000	2	NEUT	0.0707	0	3.54442656060819	2	NEUT	P05	30x_WGS
7	146000001	147000000	2	NEUT	0.0128	0	2.28658383644551	2	NEUT	P05	30x_WGS
7	147000001	148000000	2	NEUT	0.0404	0	2.87988299571305	2	NEUT	P05	30x_WGS
7	148000001	149000000	2	NEUT	0.0312	0	2.68085413031098	2	NEUT	P05	30x_WGS
7	150000001	151000000	2	NEUT	-4e-04	0	2.00681942839915	2	NEUT	P05	30x_WGS
7	151000001	152000000	2	NEUT	0.0325	0	2.7089008324698	2	NEUT	P05	30x_WGS
7	152000001	153000000	2	NEUT	0.0321	0	2.70026838604345	2	NEUT	P05	30x_WGS
7	155000001	156000000	2	NEUT	0.0658	0	3.43601085113944	2	NEUT	P05	30x_WGS
7	156000001	157000000	2	NEUT	-0.0403	0	1.17656460668954	2	NEUT	P05	30x_WGS
7	157000001	158000000	2	NEUT	-0.0221	0	1.55243036431701	2	NEUT	P05	30x_WGS
7	158000001	159000000	2	NEUT	-0.0172	0	1.654437764619	2	NEUT	P05	30x_WGS
8	1000001	2000000	2	NEUT	0.0289	0	2.63129491019038	2	NEUT	P05	30x_WGS
8	2000001	3000000	2	NEUT	-0.0012	0	1.98994613731211	2	NEUT	P05	30x_WGS
8	3000001	4000000	2	NEUT	0.0648	0	3.41393040228244	2	NEUT	P05	30x_WGS
8	4000001	5000000	2	NEUT	-0.0596	0	0.783128032925281	2	NEUT	P05	30x_WGS
8	5000001	6000000	2	NEUT	0.0297	0	2.64852393917473	2	NEUT	P05	30x_WGS
8	6000001	7000000	2	NEUT	0.0071	0	2.16546239886707	2	NEUT	P05	30x_WGS
8	8000001	9000000	2	NEUT	0.0189	0	2.41673621644403	2	NEUT	P05	30x_WGS
8	9000001	10000000	2	NEUT	0.0015	0	2.04693101392139	2	NEUT	P05	30x_WGS
8	10000001	11000000	2	NEUT	0.1049	0	4.31146537093369	2	NEUT	P05	30x_WGS
8	11000001	12000000	2	NEUT	-0.0939	0	0.0967696750372045	2	NEUT	P05	30x_WGS
8	13000001	14000000	2	NEUT	0.0125	0	2.28019708646808	2	NEUT	P05	30x_WGS
8	14000001	15000000	2	NEUT	-0.0634	0	0.706282078727142	2	NEUT	P05	30x_WGS
8	15000001	16000000	2	NEUT	0.052	0	3.13264825030643	2	NEUT	P05	30x_WGS
8	16000001	17000000	2	NEUT	-0.0252	0	1.48807377080879	2	NEUT	P05	30x_WGS
8	17000001	18000000	2	NEUT	0.0239	0	2.52382966256123	2	NEUT	P05	30x_WGS
8	18000001	19000000	2	NEUT	-0.0037	0	1.93727736809737	2	NEUT	P05	30x_WGS
8	19000001	20000000	2	NEUT	-0.038	0	1.22380279007946	2	NEUT	P05	30x_WGS
8	20000001	21000000	2	NEUT	0.023	0	2.5045254407072	2	NEUT	P05	30x_WGS
8	21000001	22000000	2	NEUT	-0.0283	0	1.42385531546796	2	NEUT	P05	30x_WGS
8	22000001	23000000	2	NEUT	0.0043	0	2.10613919462558	2	NEUT	P05	30x_WGS
8	23000001	24000000	2	NEUT	-0.1106	0	0.015625	2	NEUT	P05	30x_WGS
8	24000001	25000000	2	NEUT	-0.0613	0	0.748724557784449	2	NEUT	P05	30x_WGS
8	25000001	26000000	2	NEUT	0.0191	0	2.42101283185001	2	NEUT	P05	30x_WGS
8	26000001	27000000	2	NEUT	-0.0776	0	0.420905640692746	2	NEUT	P05	30x_WGS
8	27000001	28000000	2	NEUT	-0.0072	0	1.86369425332553	2	NEUT	P05	30x_WGS
8	28000001	29000000	2	NEUT	-0.0611	0	0.752769921646002	2	NEUT	P05	30x_WGS
8	29000001	30000000	2	NEUT	0.0373	0	2.81267709238608	2	NEUT	P05	30x_WGS
8	30000001	31000000	2	NEUT	-0.041	0	1.16220270977596	2	NEUT	P05	30x_WGS
8	31000001	32000000	2	NEUT	0.0303	0	2.66145198204457	2	NEUT	P05	30x_WGS
8	32000001	33000000	2	NEUT	0.0464	0	3.01036989022248	2	NEUT	P05	30x_WGS
8	33000001	34000000	2	NEUT	0.0546	0	3.18958188831098	2	NEUT	P05	30x_WGS
8	34000001	35000000	2	NEUT	-0.1171	0	0.015625	2	NEUT	P05	30x_WGS
8	35000001	36000000	2	NEUT	0.0135	0	2.30149141885798	2	NEUT	P05	30x_WGS
8	36000001	37000000	2	NEUT	-0.0486	0	1.00672126024935	2	NEUT	P05	30x_WGS
8	37000001	38000000	2	NEUT	-0.009	0	1.82592096266593	2	NEUT	P05	30x_WGS
8	38000001	39000000	2	NEUT	-0.0378	0	1.22791401833374	2	NEUT	P05	30x_WGS
8	39000001	40000000	2	NEUT	0.0923	0	4.026754458506	2	NEUT	P05	30x_WGS
8	40000001	41000000	2	NEUT	0.026	0	2.56891970682591	2	NEUT	P05	30x_WGS
8	41000001	42000000	2	NEUT	0.0532	0	3.15891256458545	2	NEUT	P05	30x_WGS
8	42000001	43000000	2	NEUT	-0.0116	0	1.7714426775868	2	NEUT	P05	30x_WGS
8	47000001	48000000	2	NEUT	-0.0825	0	0.323080728262664	2	NEUT	P05	30x_WGS
8	48000001	49000000	2	NEUT		0		2	NEUT	P05	30x_WGS
8	49000001	50000000	2	NEUT	0.0307	0	2.67007366478643	2	NEUT	P05	30x_WGS
8	50000001	51000000	2	NEUT	0.0508	0	3.10640577298689	2	NEUT	P05	30x_WGS
8	51000001	52000000	2	NEUT	-0.04	0	1.18272183888183	2	NEUT	P05	30x_WGS
8	52000001	53000000	2	NEUT	0.0129	0	2.28871304825221	2	NEUT	P05	30x_WGS
8	53000001	54000000	2	NEUT	-0.0075	0	1.85739543162237	2	NEUT	P05	30x_WGS
8	54000001	55000000	2	NEUT	0.0589	0	3.2839668271576	2	NEUT	P05	30x_WGS
8	55000001	56000000	2	NEUT	0.0083	0	2.19092189590319	2	NEUT	P05	30x_WGS
8	56000001	57000000	2	NEUT	0.0091	0	2.2079066625193	2	NEUT	P05	30x_WGS
8	57000001	58000000	2	NEUT	-0.0389	0	1.20530931427947	2	NEUT	P05	30x_WGS
8	58000001	59000000	2	NEUT	0.0914	0	4.00651295575906	2	NEUT	P05	30x_WGS
8	59000001	60000000	2	NEUT	0.0187	0	2.41246019386173	2	NEUT	P05	30x_WGS
8	60000001	61000000	2	NEUT	-0.0723	0	0.527090976744595	2	NEUT	P05	30x_WGS
8	61000001	62000000	2	NEUT	-0.0654	0	0.665918066514358	2	NEUT	P05	30x_WGS
8	62000001	63000000	2	NEUT	-0.0286	0	1.41764794619188	2	NEUT	P05	30x_WGS
8	63000001	64000000	2	NEUT	-0.0485	0	1.0087617556678	2	NEUT	P05	30x_WGS
8	64000001	65000000	2	NEUT	-0.0197	0	1.60234988366405	2	NEUT	P05	30x_WGS
8	65000001	66000000	2	NEUT	0.0667	0	3.45589634512021	2	NEUT	P05	30x_WGS
8	66000001	67000000	2	NEUT	0.1717	0	5.86313169772874	2	NEUT	P05	30x_WGS
8	67000001	68000000	2	NEUT	0.0298	0	2.65067823962711	2	NEUT	P05	30x_WGS
8	68000001	69000000	2	NEUT	0.0022	0	2.06172228784476	2	NEUT	P05	30x_WGS
8	69000001	70000000	2	NEUT	-0.0025	0	1.96254698720357	2	NEUT	P05	30x_WGS
8	70000001	71000000	2	NEUT	-0.0125	0	1.75260767278672	2	NEUT	P05	30x_WGS
8	71000001	72000000	2	NEUT	-0.02	0	1.59610540134481	2	NEUT	P05	30x_WGS
8	72000001	73000000	2	NEUT	0.0535	0	3.16548205730921	2	NEUT	P05	30x_WGS
8	73000001	74000000	2	NEUT	0.0206	0	2.45310635194779	2	NEUT	P05	30x_WGS
8	74000001	75000000	2	NEUT	0.0285	0	2.62268397771191	2	NEUT	P05	30x_WGS
8	75000001	76000000	2	NEUT	0.0047	0	2.11460689062416	2	NEUT	P05	30x_WGS
8	76000001	77000000	2	NEUT	0.0119	0	2.26742757008487	2	NEUT	P05	30x_WGS
8	77000001	78000000	2	NEUT	-3e-04	0	2.00892924774271	2	NEUT	P05	30x_WGS
8	78000001	79000000	2	NEUT	-0.0049	0	1.91202875893046	2	NEUT	P05	30x_WGS
8	79000001	80000000	2	NEUT	-0.0342	0	1.30201366955071	2	NEUT	P05	30x_WGS
8	80000001	81000000	2	NEUT	0.026	0	2.56891970682591	2	NEUT	P05	30x_WGS
8	81000001	82000000	2	NEUT	0.1127	0	4.48896515348463	2	NEUT	P05	30x_WGS
8	82000001	83000000	2	NEUT	-0.0685	0	0.603464326738796	2	NEUT	P05	30x_WGS
8	83000001	84000000	2	NEUT	0.0576	0	3.25540217141086	2	NEUT	P05	30x_WGS
8	84000001	85000000	2	NEUT	-0.0344	0	1.29789216961557	2	NEUT	P05	30x_WGS
8	85000001	86000000	2	NEUT	-0.0136	0	1.72960306228857	2	NEUT	P05	30x_WGS
8	87000001	88000000	2	NEUT	0.0936	0	4.0560144863645	2	NEUT	P05	30x_WGS
8	88000001	89000000	2	NEUT	0.0945	0	4.07628687940734	2	NEUT	P05	30x_WGS
8	89000001	90000000	2	NEUT	0.0288	0	2.62914195324145	2	NEUT	P05	30x_WGS
8	90000001	91000000	2	NEUT	-0.1019	0	0.015625	2	NEUT	P05	30x_WGS
8	91000001	92000000	2	NEUT	-0.0195	0	1.6065135933261	2	NEUT	P05	30x_WGS
8	92000001	93000000	2	NEUT	0.0404	0	2.87988299571305	2	NEUT	P05	30x_WGS
8	93000001	94000000	2	NEUT	0.0543	0	3.18300738468926	2	NEUT	P05	30x_WGS
8	94000001	95000000	2	NEUT	-0.0479	0	1.02100769878824	2	NEUT	P05	30x_WGS
8	95000001	96000000	2	NEUT	-0.0529	0	0.919113621682187	2	NEUT	P05	30x_WGS
8	96000001	97000000	2	NEUT	-0.1208	0	0.015625	2	NEUT	P05	30x_WGS
8	97000001	98000000	2	NEUT	-0.0104	0	1.79657430189273	2	NEUT	P05	30x_WGS
8	98000001	99000000	2	NEUT	-0.0368	0	1.24847871083711	2	NEUT	P05	30x_WGS
8	99000001	100000000	2	NEUT	-0.035	0	1.28553109742303	2	NEUT	P05	30x_WGS
8	100000001	101000000	2	NEUT	-0.1163	0	0.015625	2	NEUT	P05	30x_WGS
8	101000001	102000000	2	NEUT	-0.0153	0	1.69408496493764	2	NEUT	P05	30x_WGS
8	102000001	103000000	2	NEUT	-0.094	0	0.0947923919019034	2	NEUT	P05	30x_WGS
8	103000001	104000000	2	NEUT	0.0175	0	2.38681650306431	2	NEUT	P05	30x_WGS
8	104000001	105000000	2	NEUT	0.0093	0	2.21215432599524	2	NEUT	P05	30x_WGS
8	105000001	106000000	2	NEUT	0.0215	0	2.4723784868977	2	NEUT	P05	30x_WGS
8	106000001	107000000	2	NEUT	0.0232	0	2.50881422712745	2	NEUT	P05	30x_WGS
8	107000001	108000000	2	NEUT	-0.0311	0	1.36597003540982	2	NEUT	P05	30x_WGS
8	108000001	109000000	2	NEUT	-0.0019	0	1.97518968094672	2	NEUT	P05	30x_WGS
8	109000001	110000000	2	NEUT	-0.0642	0	0.690129758763692	2	NEUT	P05	30x_WGS
8	110000001	111000000	2	NEUT	0.0056	0	2.13366779274144	2	NEUT	P05	30x_WGS
8	111000001	112000000	2	NEUT	-0.006	0	1.88890264225609	2	NEUT	P05	30x_WGS
8	112000001	113000000	2	NEUT	0.0181	0	2.39963568223526	2	NEUT	P05	30x_WGS
8	113000001	114000000	2	NEUT	0.0182	0	2.40177273047036	2	NEUT	P05	30x_WGS
8	114000001	115000000	2	NEUT	-0.1012	0	0.015625	2	NEUT	P05	30x_WGS
8	115000001	116000000	2	NEUT	0.0315	0	2.68732420324145	2	NEUT	P05	30x_WGS
8	116000001	117000000	2	NEUT	0.0166	0	2.36759772781201	2	NEUT	P05	30x_WGS
8	117000001	118000000	2	NEUT	-0.0405	0	1.17246049648186	2	NEUT	P05	30x_WGS
8	118000001	119000000	2	NEUT	0.0014	0	2.04481856058741	2	NEUT	P05	30x_WGS
8	119000001	120000000	2	NEUT	0.0069	0	2.16122120781802	2	NEUT	P05	30x_WGS
8	120000001	121000000	2	NEUT	0.0473	0	3.02998977271455	2	NEUT	P05	30x_WGS
8	121000001	122000000	2	NEUT	0.1348	0	4.9971241421762	2	NEUT	P05	30x_WGS
8	122000001	123000000	2	NEUT	0.0474	0	3.03217051528003	2	NEUT	P05	30x_WGS
8	123000001	124000000	2	NEUT	0.0087	0	2.19941310191695	2	NEUT	P05	30x_WGS
8	124000001	125000000	2	NEUT	0.0661	0	3.44263797082339	2	NEUT	P05	30x_WGS
8	125000001	126000000	2	NEUT	0.0228	0	2.50023724879778	2	NEUT	P05	30x_WGS
8	126000001	127000000	2	NEUT	0.1019	0	4.24345134781363	2	NEUT	P05	30x_WGS
8	127000001	128000000	2	NEUT	-0.009	0	1.82592096266593	2	NEUT	P05	30x_WGS
8	128000001	129000000	2	NEUT	-0.0192	0	1.61276024019305	2	NEUT	P05	30x_WGS
8	129000001	130000000	2	NEUT	-0.014	0	1.7212420972205	2	NEUT	P05	30x_WGS
8	130000001	131000000	2	NEUT	0.0958	0	4.10559156061646	2	NEUT	P05	30x_WGS
8	131000001	132000000	2	NEUT	-0.0486	0	1.00672126024935	2	NEUT	P05	30x_WGS
8	132000001	133000000	2	NEUT	0.0218	0	2.4788052040292	2	NEUT	P05	30x_WGS
8	133000001	134000000	2	NEUT	-0.0256	0	1.47977976259707	2	NEUT	P05	30x_WGS
8	134000001	135000000	2	NEUT	-0.0423	0	1.13554909614868	2	NEUT	P05	30x_WGS
8	135000001	136000000	2	NEUT	0.021	0	2.46167026100646	2	NEUT	P05	30x_WGS
8	136000001	137000000	2	NEUT	0.0313	0	2.68301067179911	2	NEUT	P05	30x_WGS
8	137000001	138000000	2	NEUT	-0.0458	0	1.06390862889736	2	NEUT	P05	30x_WGS
8	138000001	139000000	2	NEUT	-0.0201	0	1.59402419577809	2	NEUT	P05	30x_WGS
8	139000001	140000000	2	NEUT	0.012	0	2.26955545403436	2	NEUT	P05	30x_WGS
8	140000001	141000000	2	NEUT	-0.0528	0	0.921148044391402	2	NEUT	P05	30x_WGS
8	141000001	142000000	2	NEUT	0.0181	0	2.39963568223526	2	NEUT	P05	30x_WGS
8	142000001	143000000	2	NEUT		0		2	NEUT	P05	30x_WGS
8	143000001	144000000	2	NEUT	0.0535	0	3.16548205730921	2	NEUT	P05	30x_WGS
8	144000001	145000000	2	NEUT	0.0389	0	2.84734597767119	2	NEUT	P05	30x_WGS
9	1000001	2000000	1	HETD	-0.089	1	0.015625	1	HETD	P05	30x_WGS
9	2000001	3000000	1	HETD	-0.0601	1	0.203079502153417	1	HETD	P05	30x_WGS
9	3000001	4000000	1	HETD	0.0149	1	2.48522665116192	1	HETD	P05	30x_WGS
9	4000001	5000000	1	HETD	-0.0786	1	0.015625	1	HETD	P05	30x_WGS
9	5000001	6000000	1	HETD	-0.0291	1	1.13200496163336	1	HETD	P05	30x_WGS
9	6000001	7000000	1	HETD	-0.0514	1	0.461766287138814	1	HETD	P05	30x_WGS
9	7000001	8000000	1	HETD	-0.0518	1	0.449838397838811	1	HETD	P05	30x_WGS
9	8000001	9000000	1	HETD	-0.0241	1	1.28370985122647	1	HETD	P05	30x_WGS
9	9000001	10000000	1	HETD	-0.0212	1	1.37193989537685	1	HETD	P05	30x_WGS
9	10000001	11000000	1	HETD	0.0613	1	3.95768390610298	1	HETD	P05	30x_WGS
9	11000001	12000000	1	HETD	-0.0333	1	1.00497854036396	1	HETD	P05	30x_WGS
9	12000001	13000000	1	HETD	-0.0694	1	0.015625	1	HETD	P05	30x_WGS
9	13000001	14000000	1	HETD	-0.0201	1	1.40545288570552	1	HETD	P05	30x_WGS
9	14000001	15000000	1	HETD	-0.0859	1	0.015625	1	HETD	P05	30x_WGS
9	15000001	16000000	1	HETD	0.0469	1	3.49563624880593	1	HETD	P05	30x_WGS
9	16000001	17000000	1	HETD	-0.0977	1	0.015625	1	HETD	P05	30x_WGS
9	17000001	18000000	1	HETD	-0.0199	1	1.41154890244695	1	HETD	P05	30x_WGS
9	18000001	19000000	1	HETD	-0.1225	1	0.015625	1	HETD	P05	30x_WGS
9	19000001	20000000	1	HETD	-0.0232	1	1.3110726119051	1	HETD	P05	30x_WGS
9	20000001	21000000	1	HETD	-0.1318	1	0.015625	1	HETD	P05	30x_WGS
9	21000001	22000000	1	HETD	-0.0744	1	0.015625	1	HETD	P05	30x_WGS
9	22000001	23000000	1	HETD	-0.0295	1	1.11989126847342	1	HETD	P05	30x_WGS
9	23000001	24000000	1	HETD	-0.0125	1	1.63769664912628	1	HETD	P05	30x_WGS
9	24000001	25000000	1	HETD	-0.0235	1	1.30194979497112	1	HETD	P05	30x_WGS
9	25000001	26000000	1	HETD	-0.0809	1	0.015625	1	HETD	P05	30x_WGS
9	26000001	27000000	1	HETD	-0.0978	1	0.015625	1	HETD	P05	30x_WGS
9	27000001	28000000	2	NEUT	0.0064	0	2.15062080213725	2	NEUT	P05	30x_WGS
9	28000001	29000000	2	NEUT	-0.0304	0	1.38043082483601	2	NEUT	P05	30x_WGS
9	29000001	30000000	2	NEUT	0.0726	0	3.58656447744824	2	NEUT	P05	30x_WGS
9	30000001	31000000	2	NEUT	4e-04	0	2.02370207862017	2	NEUT	P05	30x_WGS
9	31000001	32000000	2	NEUT	-0.0065	0	1.87839659864564	2	NEUT	P05	30x_WGS
9	32000001	33000000	2	NEUT	0.0598	0	3.30375744154907	2	NEUT	P05	30x_WGS
9	33000001	34000000	2	NEUT	-0.0228	0	1.53788614043669	2	NEUT	P05	30x_WGS
9	34000001	35000000	2	NEUT	-0.0231	0	1.53165506158238	2	NEUT	P05	30x_WGS
9	35000001	36000000	2	NEUT	-0.0128	0	1.74633194848703	2	NEUT	P05	30x_WGS
9	36000001	37000000	2	NEUT	-0.0367	0	1.25053596418586	2	NEUT	P05	30x_WGS
9	37000001	38000000	2	NEUT	-0.0022	0	1.96886767683158	2	NEUT	P05	30x_WGS
9	71000001	72000000	2	NEUT	0.0416	0	2.90593697830142	2	NEUT	P05	30x_WGS
9	72000001	73000000	2	NEUT	-0.039	0	1.20325519569456	2	NEUT	P05	30x_WGS
9	73000001	74000000	2	NEUT	-0.0218	0	1.55866576372328	2	NEUT	P05	30x_WGS
9	74000001	75000000	2	NEUT	0.0037	0	2.09344205183386	2	NEUT	P05	30x_WGS
9	75000001	76000000	2	NEUT	0.0756	0	3.65321112152221	2	NEUT	P05	30x_WGS
9	76000001	77000000	2	NEUT	0.0129	0	2.28871304825221	2	NEUT	P05	30x_WGS
9	77000001	78000000	2	NEUT	-0.0223	0	1.54827415166284	2	NEUT	P05	30x_WGS
9	78000001	79000000	2	NEUT	-0.0104	0	1.79657430189273	2	NEUT	P05	30x_WGS
9	79000001	80000000	2	NEUT	-0.0249	0	1.49429578624615	2	NEUT	P05	30x_WGS
9	80000001	81000000	2	NEUT	0.0713	0	3.55772727639348	2	NEUT	P05	30x_WGS
9	81000001	82000000	2	NEUT	0.0604	0	3.31695804504524	2	NEUT	P05	30x_WGS
9	82000001	83000000	2	NEUT	0.0339	0	2.73913325013281	2	NEUT	P05	30x_WGS
9	83000001	84000000	2	NEUT	0.0323	0	2.70458431007883	2	NEUT	P05	30x_WGS
9	84000001	85000000	2	NEUT	0.0399	0	2.86903356399167	2	NEUT	P05	30x_WGS
9	85000001	86000000	2	NEUT	0.0656	0	3.43159353688311	2	NEUT	P05	30x_WGS
9	86000001	87000000	2	NEUT	0.0199	0	2.4381252233548	2	NEUT	P05	30x_WGS
9	87000001	88000000	2	NEUT	-0.0128	0	1.74633194848703	2	NEUT	P05	30x_WGS
9	88000001	89000000	2	NEUT	-0.0623	0	0.72850614843678	2	NEUT	P05	30x_WGS
9	89000001	90000000	2	NEUT	-0.0181	0	1.63567572851942	2	NEUT	P05	30x_WGS
9	90000001	91000000	2	NEUT	0.0811	0	3.77575716179875	2	NEUT	P05	30x_WGS
9	91000001	92000000	2	NEUT	0.0606	0	3.32135946634639	2	NEUT	P05	30x_WGS
9	93000001	94000000	2	NEUT	0.0274	0	2.59901622002672	2	NEUT	P05	30x_WGS
9	94000001	95000000	2	NEUT	0.026	0	2.56891970682591	2	NEUT	P05	30x_WGS
9	95000001	96000000	2	NEUT	-0.004	0	1.93096324680644	2	NEUT	P05	30x_WGS
9	96000001	97000000	2	NEUT	0.0346	0	2.75426046416905	2	NEUT	P05	30x_WGS
9	97000001	98000000	2	NEUT	0.0685	0	3.49570456808598	2	NEUT	P05	30x_WGS
9	98000001	99000000	2	NEUT	-0.0346	0	1.29377124100204	2	NEUT	P05	30x_WGS
9	100000001	101000000	2	NEUT	-0.0391	0	1.20120121948537	2	NEUT	P05	30x_WGS
9	101000001	102000000	2	NEUT	-0.062	0	0.734570199804081	2	NEUT	P05	30x_WGS
9	102000001	103000000	2	NEUT	-0.0505	0	0.967978708104801	2	NEUT	P05	30x_WGS
9	103000001	104000000	2	NEUT	0.0218	0	2.4788052040292	2	NEUT	P05	30x_WGS
9	104000001	105000000	2	NEUT	0.0392	0	2.85385067520791	2	NEUT	P05	30x_WGS
9	105000001	106000000	2	NEUT	-0.0254	0	1.48392647925452	2	NEUT	P05	30x_WGS
9	106000001	107000000	2	NEUT	-0.0143	0	1.7149728945308	2	NEUT	P05	30x_WGS
9	107000001	108000000	2	NEUT	0.0474	0	3.03217051528003	2	NEUT	P05	30x_WGS
9	108000001	109000000	2	NEUT	-0.0647	0	0.680039106189466	2	NEUT	P05	30x_WGS
9	109000001	110000000	2	NEUT	0.0141	0	2.31427510494393	2	NEUT	P05	30x_WGS
9	110000001	111000000	2	NEUT	0.0173	0	2.38254462794752	2	NEUT	P05	30x_WGS
9	111000001	112000000	2	NEUT	-0.0402	0	1.17861687515968	2	NEUT	P05	30x_WGS
9	112000001	113000000	2	NEUT	0.0151	0	2.33559306660459	2	NEUT	P05	30x_WGS
9	113000001	114000000	2	NEUT	0.0015	0	2.04693101392139	2	NEUT	P05	30x_WGS
9	114000001	115000000	2	NEUT	-0.0398	0	1.18682737171223	2	NEUT	P05	30x_WGS
9	115000001	116000000	2	NEUT	-0.038	0	1.22380279007946	2	NEUT	P05	30x_WGS
9	116000001	117000000	2	NEUT	-0.042	0	1.14169779851849	2	NEUT	P05	30x_WGS
9	117000001	118000000	2	NEUT	0.0189	0	2.41673621644403	2	NEUT	P05	30x_WGS
9	118000001	119000000	2	NEUT	0.0276	0	2.60331810655844	2	NEUT	P05	30x_WGS
9	119000001	120000000	2	NEUT	0.0872	0	3.91221939142317	2	NEUT	P05	30x_WGS
9	120000001	121000000	2	NEUT	-0.0293	0	1.40316910328593	2	NEUT	P05	30x_WGS
9	121000001	122000000	2	NEUT	0.0099	0	2.22490085010168	2	NEUT	P05	30x_WGS
9	122000001	123000000	2	NEUT	0.0421	0	2.91679920198815	2	NEUT	P05	30x_WGS
9	123000001	124000000	2	NEUT	0.0274	0	2.59901622002672	2	NEUT	P05	30x_WGS
9	124000001	125000000	2	NEUT	0.0022	0	2.06172228784476	2	NEUT	P05	30x_WGS
9	125000001	126000000	2	NEUT	-0.0157	0	1.68573384621213	2	NEUT	P05	30x_WGS
9	126000001	127000000	2	NEUT	-0.0467	0	1.04551486915938	2	NEUT	P05	30x_WGS
9	127000001	128000000	2	NEUT	-0.0089	0	1.82801824264876	2	NEUT	P05	30x_WGS
9	128000001	129000000	2	NEUT	-0.0206	0	1.58362033154217	2	NEUT	P05	30x_WGS
9	129000001	130000000	2	NEUT	0.021	0	2.46167026100646	2	NEUT	P05	30x_WGS
9	130000001	131000000	2	NEUT	-0.0181	0	1.63567572851942	2	NEUT	P05	30x_WGS
9	131000001	132000000	2	NEUT	0.0545	0	3.18739023519869	2	NEUT	P05	30x_WGS
9	132000001	133000000	2	NEUT	0.0235	0	2.51524852164595	2	NEUT	P05	30x_WGS
9	134000001	135000000	2	NEUT	0.0297	0	2.64852393917473	2	NEUT	P05	30x_WGS
9	135000001	136000000	2	NEUT	0	0	2.01525958329353	2	NEUT	P05	30x_WGS
9	136000001	137000000	2	NEUT	0.0561	0	3.22247492118359	2	NEUT	P05	30x_WGS
9	137000001	138000000	2	NEUT		0		2	NEUT	P05	30x_WGS
9	138000001	139000000	2	NEUT	0.0283	0	2.61837940668647	2	NEUT	P05	30x_WGS
9	139000001	140000000	2	NEUT		0		2	NEUT	P05	30x_WGS
9	140000001	141000000	2	NEUT	0.0439	0	2.95593439258512	2	NEUT	P05	30x_WGS
10	1000001	2000000	2	NEUT	0.0346	0	2.75426046416905	2	NEUT	P05	30x_WGS
10	2000001	3000000	2	NEUT	-0.0029	0	1.95412144531825	2	NEUT	P05	30x_WGS
10	3000001	4000000	2	NEUT	0.1105	0	4.43880390923823	2	NEUT	P05	30x_WGS
10	4000001	5000000	2	NEUT	0.0917	0	4.01325872035595	2	NEUT	P05	30x_WGS
10	5000001	6000000	2	NEUT	-0.0943	0	0.0888613647584388	2	NEUT	P05	30x_WGS
10	6000001	7000000	2	NEUT	-0.0307	0	1.37423248449012	2	NEUT	P05	30x_WGS
10	7000001	8000000	2	NEUT	0.0316	0	2.6894811932164	2	NEUT	P05	30x_WGS
10	8000001	9000000	2	NEUT	-0.0543	0	0.89064650541471	2	NEUT	P05	30x_WGS
10	9000001	10000000	2	NEUT	-0.018	0	1.63775982125045	2	NEUT	P05	30x_WGS
10	10000001	11000000	2	NEUT	0.0228	0	2.50023724879778	2	NEUT	P05	30x_WGS
10	11000001	12000000	2	NEUT	0.0472	0	3.02780918130139	2	NEUT	P05	30x_WGS
10	12000001	13000000	2	NEUT	0.0443	0	2.96463773450786	2	NEUT	P05	30x_WGS
10	13000001	14000000	2	NEUT	0.0188	0	2.41459813105505	2	NEUT	P05	30x_WGS
10	14000001	15000000	2	NEUT	-0.0583	0	0.809463939866445	2	NEUT	P05	30x_WGS
10	15000001	16000000	2	NEUT	0.0919	0	4.01775667611818	2	NEUT	P05	30x_WGS
10	16000001	17000000	2	NEUT	0.0227	0	2.49809337575888	2	NEUT	P05	30x_WGS
10	19000001	20000000	2	NEUT	0.0292	0	2.63775467649918	2	NEUT	P05	30x_WGS
10	20000001	21000000	2	NEUT	0.0369	0	2.80401587705934	2	NEUT	P05	30x_WGS
10	21000001	22000000	2	NEUT	-0.0553	0	0.870329757354719	2	NEUT	P05	30x_WGS
10	22000001	23000000	2	NEUT	0.0429	0	2.93418659207138	2	NEUT	P05	30x_WGS
10	23000001	24000000	2	NEUT	-0.0075	0	1.85739543162237	2	NEUT	P05	30x_WGS
10	24000001	25000000	2	NEUT	0.0311	0	2.67869773829774	2	NEUT	P05	30x_WGS
10	25000001	26000000	2	NEUT	0.0077	0	2.17818950030838	2	NEUT	P05	30x_WGS
10	26000001	27000000	2	NEUT	0.0226	0	2.49594965131678	2	NEUT	P05	30x_WGS
10	27000001	28000000	2	NEUT	-0.0129	0	1.74424033037042	2	NEUT	P05	30x_WGS
10	28000001	29000000	2	NEUT	0.0115	0	2.25891750907036	2	NEUT	P05	30x_WGS
10	29000001	30000000	2	NEUT	-0.0114	0	1.77562983011241	2	NEUT	P05	30x_WGS
10	30000001	31000000	2	NEUT	0.076	0	3.66210781640761	2	NEUT	P05	30x_WGS
10	31000001	32000000	2	NEUT	-0.0749	0	0.474951312612629	2	NEUT	P05	30x_WGS
10	32000001	33000000	2	NEUT	0.1024	0	4.25477719899333	2	NEUT	P05	30x_WGS
10	33000001	34000000	2	NEUT	-0.0571	0	0.833795079886701	2	NEUT	P05	30x_WGS
10	34000001	35000000	2	NEUT	0.0119	0	2.26742757008487	2	NEUT	P05	30x_WGS
10	35000001	36000000	2	NEUT	0.0084	0	2.19304447669965	2	NEUT	P05	30x_WGS
10	36000001	37000000	2	NEUT	0.0666	0	3.45368623313619	2	NEUT	P05	30x_WGS
10	37000001	38000000	2	NEUT		0		2	NEUT	P05	30x_WGS
10	43000001	44000000	2	NEUT	0.0255	0	2.55817802809476	2	NEUT	P05	30x_WGS
10	44000001	45000000	2	NEUT	-0.0383	0	1.21763701623165	2	NEUT	P05	30x_WGS
10	45000001	46000000	2	NEUT	-0.0662	0	0.649788122907305	2	NEUT	P05	30x_WGS
10	50000001	51000000	2	NEUT	-0.0232	0	1.52957832321797	2	NEUT	P05	30x_WGS
10	52000001	53000000	2	NEUT	-0.0302	0	1.38456376785154	2	NEUT	P05	30x_WGS
10	53000001	54000000	2	NEUT	0.0487	0	3.06053392826036	2	NEUT	P05	30x_WGS
10	54000001	55000000	2	NEUT		0		2	NEUT	P05	30x_WGS
10	55000001	56000000	2	NEUT	-0.0175	0	1.6481824520555	2	NEUT	P05	30x_WGS
10	56000001	57000000	2	NEUT	-0.0598	0	0.779078460827579	2	NEUT	P05	30x_WGS
10	57000001	58000000	2	NEUT	-0.0815	0	0.343018020706975	2	NEUT	P05	30x_WGS
10	58000001	59000000	2	NEUT	-0.098	0	0.015813346354381	2	NEUT	P05	30x_WGS
10	59000001	60000000	2	NEUT	0.0296	0	2.64636978804191	2	NEUT	P05	30x_WGS
10	60000001	61000000	2	NEUT		0		2	NEUT	P05	30x_WGS
10	61000001	62000000	2	NEUT		0		2	NEUT	P05	30x_WGS
10	62000001	63000000	2	NEUT	0.0218	0	2.4788052040292	2	NEUT	P05	30x_WGS
10	63000001	64000000	2	NEUT	-0.0063	0	1.8825985791608	2	NEUT	P05	30x_WGS
10	64000001	65000000	2	NEUT		0		2	NEUT	P05	30x_WGS
10	65000001	66000000	2	NEUT	0.0515	0	3.12171123200174	2	NEUT	P05	30x_WGS
10	66000001	67000000	2	NEUT	0.0916	0	4.01100997629493	2	NEUT	P05	30x_WGS
10	67000001	68000000	2	NEUT	-0.0743	0	0.486975204039784	2	NEUT	P05	30x_WGS
10	68000001	69000000	2	NEUT	0.042	0	2.91462645607557	2	NEUT	P05	30x_WGS
10	69000001	70000000	2	NEUT	-3e-04	0	2.00892924774271	2	NEUT	P05	30x_WGS
10	70000001	71000000	2	NEUT	-0.0039	0	1.93306780801793	2	NEUT	P05	30x_WGS
10	71000001	72000000	2	NEUT	3e-04	0	2.0215912353375	2	NEUT	P05	30x_WGS
10	72000001	73000000	2	NEUT	-0.0331	0	1.3246921351079	2	NEUT	P05	30x_WGS
10	73000001	74000000	2	NEUT	-0.0117	0	1.7693493189874	2	NEUT	P05	30x_WGS
10	74000001	75000000	2	NEUT	0.0764	0	3.6710069783226	2	NEUT	P05	30x_WGS
10	75000001	76000000	2	NEUT	-0.0043	0	1.92465043836362	2	NEUT	P05	30x_WGS
10	76000001	77000000	2	NEUT	-0.0058	0	1.89310607931911	2	NEUT	P05	30x_WGS
10	77000001	78000000	2	NEUT	-0.0289	0	1.41144186756776	2	NEUT	P05	30x_WGS
10	78000001	79000000	2	NEUT	0.0157	0	2.34839093811671	2	NEUT	P05	30x_WGS
10	79000001	80000000	2	NEUT	-0.0401	0	1.18066928588715	2	NEUT	P05	30x_WGS
10	80000001	81000000	2	NEUT	-0.0355	0	1.27523413022288	2	NEUT	P05	30x_WGS
10	82000001	83000000	2	NEUT	-0.0362	0	1.26082437017048	2	NEUT	P05	30x_WGS
10	83000001	84000000	2	NEUT	0.0106	0	2.23977849648057	2	NEUT	P05	30x_WGS
10	84000001	85000000	2	NEUT	-0.0393	0	1.19709369415467	2	NEUT	P05	30x_WGS
10	85000001	86000000	2	NEUT	0.0429	0	2.93418659207138	2	NEUT	P05	30x_WGS
10	86000001	87000000	2	NEUT	0.0368	0	2.80185094842021	2	NEUT	P05	30x_WGS
10	87000001	88000000	2	NEUT	0.0927	0	4.03575473595466	2	NEUT	P05	30x_WGS
10	88000001	89000000	2	NEUT	-0.0304	0	1.38043082483601	2	NEUT	P05	30x_WGS
10	90000001	91000000	2	NEUT	-0.0203	0	1.58986221739418	2	NEUT	P05	30x_WGS
10	91000001	92000000	2	NEUT	0.0066	0	2.15486052355617	2	NEUT	P05	30x_WGS
10	92000001	93000000	2	NEUT	0.0148	0	2.32919612650379	2	NEUT	P05	30x_WGS
10	93000001	94000000	2	NEUT	-0.083	0	0.313117263147569	2	NEUT	P05	30x_WGS
10	94000001	95000000	2	NEUT	-0.0269	0	1.45284011193149	2	NEUT	P05	30x_WGS
10	95000001	96000000	2	NEUT	0.0063	0	2.14850116182391	2	NEUT	P05	30x_WGS
10	96000001	97000000	2	NEUT	0.0354	0	2.77155769864387	2	NEUT	P05	30x_WGS
10	97000001	98000000	2	NEUT	-0.0451	0	1.07822282165326	2	NEUT	P05	30x_WGS
10	98000001	99000000	2	NEUT	0.0288	0	2.62914195324145	2	NEUT	P05	30x_WGS
10	99000001	100000000	2	NEUT	0.0136	0	2.30362166401537	2	NEUT	P05	30x_WGS
10	100000001	101000000	2	NEUT	0.0458	0	2.99729676664485	2	NEUT	P05	30x_WGS
10	101000001	102000000	2	NEUT	0.0396	0	2.86252570959022	2	NEUT	P05	30x_WGS
10	102000001	103000000	2	NEUT	-0.0323	0	1.3411964287478	2	NEUT	P05	30x_WGS
10	103000001	104000000	2	NEUT	-0.0675	0	0.623596033655001	2	NEUT	P05	30x_WGS
10	104000001	105000000	2	NEUT	-0.0172	0	1.654437764619	2	NEUT	P05	30x_WGS
10	105000001	106000000	2	NEUT	-0.0536	0	0.904876610465774	2	NEUT	P05	30x_WGS
10	106000001	107000000	2	NEUT	0.005	0	2.120959203508	2	NEUT	P05	30x_WGS
10	107000001	108000000	2	NEUT	-0.029	0	1.40937346145821	2	NEUT	P05	30x_WGS
10	108000001	109000000	2	NEUT	0.0262	0	2.57321742080576	2	NEUT	P05	30x_WGS
10	109000001	110000000	2	NEUT	0.0226	0	2.49594965131678	2	NEUT	P05	30x_WGS
10	110000001	111000000	2	NEUT	0.0146	0	2.32493223871366	2	NEUT	P05	30x_WGS
10	111000001	112000000	2	NEUT	0.0209	0	2.4595290611348	2	NEUT	P05	30x_WGS
10	112000001	113000000	2	NEUT	-0.015	0	1.70034982365285	2	NEUT	P05	30x_WGS
10	113000001	114000000	2	NEUT	0.0536	0	3.16767219180968	2	NEUT	P05	30x_WGS
10	114000001	115000000	2	NEUT	-0.0097	0	1.81124407250724	2	NEUT	P05	30x_WGS
10	115000001	116000000	2	NEUT	0.0401	0	2.87337288547026	2	NEUT	P05	30x_WGS
10	116000001	117000000	2	NEUT		0		2	NEUT	P05	30x_WGS
10	117000001	118000000	2	NEUT	0.0336	0	2.73265240493395	2	NEUT	P05	30x_WGS
10	118000001	119000000	2	NEUT	-0.0086	0	1.83431095490201	2	NEUT	P05	30x_WGS
10	119000001	120000000	2	NEUT	0.005	0	2.120959203508	2	NEUT	P05	30x_WGS
10	120000001	121000000	2	NEUT	-0.0576	0	0.823654645333389	2	NEUT	P05	30x_WGS
10	121000001	122000000	2	NEUT	0.0118	0	2.26529983362395	2	NEUT	P05	30x_WGS
10	122000001	123000000	2	NEUT	-0.0049	0	1.91202875893046	2	NEUT	P05	30x_WGS
10	123000001	124000000	2	NEUT	0.0257	0	2.56247425285852	2	NEUT	P05	30x_WGS
10	124000001	125000000	2	NEUT	0.0683	0	3.4912789790969	2	NEUT	P05	30x_WGS
10	125000001	126000000	2	NEUT		0		2	NEUT	P05	30x_WGS
10	126000001	127000000	2	NEUT	-0.0449	0	1.08231386683965	2	NEUT	P05	30x_WGS
10	127000001	128000000	2	NEUT	-0.0228	0	1.53788614043669	2	NEUT	P05	30x_WGS
10	129000001	130000000	2	NEUT	-0.0107	0	1.79028943594004	2	NEUT	P05	30x_WGS
10	130000001	131000000	2	NEUT	0.0746	0	3.63098017307539	2	NEUT	P05	30x_WGS
10	131000001	132000000	2	NEUT	-0.0745	0	0.482966684596136	2	NEUT	P05	30x_WGS
10	132000001	133000000	2	NEUT	-0.0099	0	1.80705198314149	2	NEUT	P05	30x_WGS
10	134000001	135000000	2	NEUT	-0.0343	0	1.29995284816299	2	NEUT	P05	30x_WGS
11	1000001	2000000	2	NEUT		0		2	NEUT	P05	30x_WGS
11	2000001	3000000	2	NEUT	-0.0014	0	1.98572927629696	2	NEUT	P05	30x_WGS
11	5000001	6000000	2	NEUT	0.0359	0	2.78237334194989	2	NEUT	P05	30x_WGS
11	6000001	7000000	2	NEUT	-0.038	0	1.22380279007946	2	NEUT	P05	30x_WGS
11	7000001	8000000	2	NEUT	0.0015	0	2.04693101392139	2	NEUT	P05	30x_WGS
11	8000001	9000000	2	NEUT	-0.0197	0	1.60234988366405	2	NEUT	P05	30x_WGS
11	9000001	10000000	2	NEUT	0.0963	0	4.11686962495441	2	NEUT	P05	30x_WGS
11	10000001	11000000	2	NEUT	-0.0563	0	0.850027086911872	2	NEUT	P05	30x_WGS
11	11000001	12000000	2	NEUT	0.065	0	3.41834526773864	2	NEUT	P05	30x_WGS
11	12000001	13000000	2	NEUT	-0.0115	0	1.77353618129178	2	NEUT	P05	30x_WGS
11	13000001	14000000	2	NEUT	0.0015	0	2.04693101392139	2	NEUT	P05	30x_WGS
11	14000001	15000000	2	NEUT	5e-04	0	2.02581306822042	2	NEUT	P05	30x_WGS
11	15000001	16000000	2	NEUT	0.0146	0	2.32493223871366	2	NEUT	P05	30x_WGS
11	16000001	17000000	2	NEUT	0.0094	0	2.2142783785626	2	NEUT	P05	30x_WGS
11	17000001	18000000	2	NEUT	-0.059	0	0.795280118102607	2	NEUT	P05	30x_WGS
11	18000001	19000000	2	NEUT	-0.0095	0	1.81543674306026	2	NEUT	P05	30x_WGS
11	19000001	20000000	2	NEUT	0.0262	0	2.57321742080576	2	NEUT	P05	30x_WGS
11	20000001	21000000	2	NEUT	-0.0058	0	1.89310607931911	2	NEUT	P05	30x_WGS
11	21000001	22000000	2	NEUT	-0.0173	0	1.65235251590109	2	NEUT	P05	30x_WGS
11	22000001	23000000	2	NEUT	0.0258	0	2.56462258859443	2	NEUT	P05	30x_WGS
11	23000001	24000000	2	NEUT	-0.0559	0	0.858146466399392	2	NEUT	P05	30x_WGS
11	24000001	25000000	2	NEUT	0.0772	0	3.68881270597789	2	NEUT	P05	30x_WGS
11	25000001	26000000	2	NEUT	-9e-04	0	1.99627252502564	2	NEUT	P05	30x_WGS
11	26000001	27000000	2	NEUT	-0.0293	0	1.40316910328593	2	NEUT	P05	30x_WGS
11	27000001	28000000	2	NEUT	-0.007	0	1.86789419552156	2	NEUT	P05	30x_WGS
11	28000001	29000000	2	NEUT	0.0278	0	2.6076205894996	2	NEUT	P05	30x_WGS
11	29000001	30000000	2	NEUT	-0.0428	0	1.12530409974281	2	NEUT	P05	30x_WGS
11	30000001	31000000	2	NEUT	0.1231	0	4.7271292799352	2	NEUT	P05	30x_WGS
11	31000001	32000000	2	NEUT	0.0324	0	2.70674249647468	2	NEUT	P05	30x_WGS
11	32000001	33000000	2	NEUT	-0.0333	0	1.32056749148778	2	NEUT	P05	30x_WGS
11	33000001	34000000	2	NEUT	0.0113	0	2.25466336329005	2	NEUT	P05	30x_WGS
11	34000001	35000000	2	NEUT	-0.026	0	1.47148805365395	2	NEUT	P05	30x_WGS
11	35000001	36000000	2	NEUT	-0.0081	0	1.84480171694469	2	NEUT	P05	30x_WGS
11	36000001	37000000	2	NEUT	-0.0388	0	1.20736357524995	2	NEUT	P05	30x_WGS
11	37000001	38000000	2	NEUT	0.0922	0	4.02450477902411	2	NEUT	P05	30x_WGS
11	38000001	39000000	2	NEUT	0.0124	0	2.27806846492242	2	NEUT	P05	30x_WGS
11	39000001	40000000	2	NEUT	0.0648	0	3.41393040228244	2	NEUT	P05	30x_WGS
11	40000001	41000000	2	NEUT	0.014	0	2.31214412137189	2	NEUT	P05	30x_WGS
11	41000001	42000000	2	NEUT	0.0028	0	2.07440623601394	2	NEUT	P05	30x_WGS
11	42000001	43000000	2	NEUT	-0.075	0	0.472947816832217	2	NEUT	P05	30x_WGS
11	43000001	44000000	2	NEUT	0.0245	0	2.53670583575406	2	NEUT	P05	30x_WGS
11	44000001	45000000	2	NEUT	-0.0146	0	1.70870499534962	2	NEUT	P05	30x_WGS
11	45000001	46000000	2	NEUT	-0.0701	0	0.571282606405428	2	NEUT	P05	30x_WGS
11	46000001	47000000	2	NEUT	0.0567	0	3.23564171319945	2	NEUT	P05	30x_WGS
11	47000001	48000000	2	NEUT	-0.024	0	1.51296959743227	2	NEUT	P05	30x_WGS
11	55000001	56000000	2	NEUT	0.1439	0	5.20863919122655	2	NEUT	P05	30x_WGS
11	56000001	57000000	2	NEUT	-0.0671	0	0.631652624420097	2	NEUT	P05	30x_WGS
11	57000001	58000000	2	NEUT	0.0606	0	3.32135946634639	2	NEUT	P05	30x_WGS
11	58000001	59000000	2	NEUT	-0.0414	0	1.15399903968301	2	NEUT	P05	30x_WGS
11	59000001	60000000	2	NEUT	0.0638	0	3.39186525312324	2	NEUT	P05	30x_WGS
11	60000001	61000000	2	NEUT	-0.0098	0	1.80914795518099	2	NEUT	P05	30x_WGS
11	61000001	62000000	2	NEUT	0.0595	0	3.29715919825686	2	NEUT	P05	30x_WGS
11	62000001	63000000	2	NEUT	-0.0024	0	1.96465373770899	2	NEUT	P05	30x_WGS
11	63000001	64000000	2	NEUT	0.0438	0	2.95375893412186	2	NEUT	P05	30x_WGS
11	64000001	65000000	2	NEUT	-0.0081	0	1.84480171694469	2	NEUT	P05	30x_WGS
11	65000001	66000000	2	NEUT	-0.0565	0	0.845968241278846	2	NEUT	P05	30x_WGS
11	66000001	67000000	2	NEUT	0.0204	0	2.4488252877436	2	NEUT	P05	30x_WGS
11	68000001	69000000	2	NEUT	0.0369	0	2.80401587705934	2	NEUT	P05	30x_WGS
11	70000001	71000000	2	NEUT	0.0163	0	2.36119413322089	2	NEUT	P05	30x_WGS
11	72000001	73000000	2	NEUT	-0.0115	0	1.77353618129178	2	NEUT	P05	30x_WGS
11	73000001	74000000	2	NEUT	-0.0601	0	0.773005155189809	2	NEUT	P05	30x_WGS
11	74000001	75000000	2	NEUT	0.0197	0	2.43384623583206	2	NEUT	P05	30x_WGS
11	75000001	76000000	1	HETD	-0.1154	0	0.015625	1	HETD	P05	30x_WGS
11	76000001	77000000	1	HETD	-0.0609	0	0.756815846352943	1	HETD	P05	30x_WGS
11	77000001	78000000	1	HETD	-0.0557	0	0.862207000409926	1	HETD	P05	30x_WGS
11	78000001	79000000	1	HETD	-0.045	0	1.08026827335404	1	HETD	P05	30x_WGS
11	79000001	80000000	1	HETD	0.0247	0	2.54099908363357	1	HETD	P05	30x_WGS
11	80000001	81000000	1	HETD	-0.0164	0	1.67112495876771	1	HETD	P05	30x_WGS
11	81000001	82000000	1	HETD	-0.0631	0	0.712341508248535	1	HETD	P05	30x_WGS
11	82000001	83000000	1	HETD	-0.0528	0	0.921148044391402	1	HETD	P05	30x_WGS
11	83000001	84000000	1	HETD	-0.0034	0	1.94359280250944	1	HETD	P05	30x_WGS
11	84000001	85000000	1	HETD	-0.1093	0	0.015625	1	HETD	P05	30x_WGS
11	85000001	86000000	1	HETD	-0.0452	0	1.07617751172747	1	HETD	P05	30x_WGS
11	86000001	87000000	1	HETD	-0.102	0	0.015625	1	HETD	P05	30x_WGS
11	87000001	88000000	1	HETD		0		1	HETD	P05	30x_WGS
11	88000001	89000000	1	HETD	-0.093	0	0.114571392075926	1	HETD	P05	30x_WGS
11	90000001	91000000	1	HETD	0.0209	0	2.4595290611348	1	HETD	P05	30x_WGS
11	91000001	92000000	1	HETD	-0.0477	0	1.02509081172459	1	HETD	P05	30x_WGS
11	92000001	93000000	1	HETD	-0.0441	0	1.09868372015759	1	HETD	P05	30x_WGS
11	93000001	94000000	1	HETD	-0.0527	0	0.923182608120942	1	HETD	P05	30x_WGS
11	94000001	95000000	1	HETD	-0.0705	0	0.56324275144326	1	HETD	P05	30x_WGS
11	95000001	96000000	1	HETD	-0.0421	0	1.13964808899505	1	HETD	P05	30x_WGS
11	97000001	98000000	1	HETD	-0.0609	0	0.756815846352943	1	HETD	P05	30x_WGS
11	98000001	99000000	1	HETD	0.002	0	2.057495477232	1	HETD	P05	30x_WGS
11	99000001	100000000	1	HETD	-0.0442	0	1.09663699203954	1	HETD	P05	30x_WGS
11	100000001	101000000	1	HETD	-0.0617	0	0.740635512286529	1	HETD	P05	30x_WGS
11	101000001	102000000	1	HETD	-0.0392	0	1.19914738564203	1	HETD	P05	30x_WGS
11	102000001	103000000	1	HETD	-0.0501	0	0.976130795259826	1	HETD	P05	30x_WGS
11	103000001	104000000	1	HETD	-0.0257	0	1.47770661982976	1	HETD	P05	30x_WGS
11	104000001	105000000	1	HETD	-0.1482	0	0.015625	1	HETD	P05	30x_WGS
11	105000001	106000000	1	HETD	-0.0409	0	1.16425398272076	1	HETD	P05	30x_WGS
11	106000001	107000000	1	HETD	0.0074	0	2.17182528795614	1	HETD	P05	30x_WGS
11	107000001	108000000	1	HETD	-0.0226	0	1.5420409129069	1	HETD	P05	30x_WGS
11	108000001	109000000	1	HETD	-0.0437	0	1.10687205146112	1	HETD	P05	30x_WGS
11	109000001	110000000	1	HETD	-0.0989	0	0.015625	1	HETD	P05	30x_WGS
11	110000001	111000000	1	HETD	-0.0226	0	1.5420409129069	1	HETD	P05	30x_WGS
11	111000001	112000000	1	HETD	-0.0015	0	1.98362106499715	1	HETD	P05	30x_WGS
11	112000001	113000000	1	HETD	-0.1078	0	0.015625	1	HETD	P05	30x_WGS
11	113000001	114000000	1	HETD	-0.0135	0	1.7316936657919	1	HETD	P05	30x_WGS
11	114000001	115000000	1	HETD	-0.0058	0	1.89310607931911	1	HETD	P05	30x_WGS
11	115000001	116000000	1	HETD	-0.1362	0	0.015625	1	HETD	P05	30x_WGS
11	116000001	117000000	1	HETD	-0.0802	0	0.368957169599027	1	HETD	P05	30x_WGS
11	117000001	118000000	1	HETD	-0.0825	0	0.323080728262664	1	HETD	P05	30x_WGS
11	118000001	119000000	1	HETD	-0.0388	0	1.20736357524995	1	HETD	P05	30x_WGS
11	119000001	120000000	1	HETD	0.0184	0	2.40604727135294	1	HETD	P05	30x_WGS
11	120000001	121000000	1	HETD	-0.1246	0	0.015625	1	HETD	P05	30x_WGS
11	121000001	122000000	1	HETD	-0.0757	0	0.458927234104466	1	HETD	P05	30x_WGS
11	122000001	123000000	1	HETD	-0.0184	0	1.62942431700603	1	HETD	P05	30x_WGS
11	123000001	124000000	1	HETD	0.0265	0	2.57966510898442	1	HETD	P05	30x_WGS
11	124000001	125000000	1	HETD	-0.0407	0	1.16835695518522	1	HETD	P05	30x_WGS
11	125000001	126000000	1	HETD	0.0955	0	4.09882659794134	1	HETD	P05	30x_WGS
11	126000001	127000000	1	HETD	0.0286	0	2.62483648701257	1	HETD	P05	30x_WGS
11	127000001	128000000	1	HETD	-0.0541	0	0.894711545199633	1	HETD	P05	30x_WGS
11	128000001	129000000	1	HETD	-0.0936	0	0.102702346838553	1	HETD	P05	30x_WGS
11	129000001	130000000	1	HETD	0.0339	0	2.73913325013281	1	HETD	P05	30x_WGS
11	130000001	131000000	1	HETD	1e-04	0	2.01736998768432	1	HETD	P05	30x_WGS
11	131000001	132000000	1	HETD	0.0434	0	2.94505860802494	1	HETD	P05	30x_WGS
11	132000001	133000000	1	HETD	0.0647	0	3.4117231990551	1	HETD	P05	30x_WGS
11	133000001	134000000	1	HETD	0.0249	0	2.54529292672487	1	HETD	P05	30x_WGS
11	134000001	135000000	1	HETD		0		1	HETD	P05	30x_WGS
12	1000001	2000000	3	GAIN	-0.0126	1	1.6346328602956	3	GAIN	P05	30x_WGS
12	2000001	3000000	3	GAIN	0.0334	1	3.06663509300254	3	GAIN	P05	30x_WGS
12	3000001	4000000	3	GAIN	-0.0126	1	1.6346328602956	3	GAIN	P05	30x_WGS
12	4000001	5000000	3	GAIN	-0.0194	1	1.42679264207036	3	GAIN	P05	30x_WGS
12	5000001	6000000	3	GAIN	-0.0105	1	1.69901704365914	3	GAIN	P05	30x_WGS
12	6000001	7000000	3	GAIN		1		3	GAIN	P05	30x_WGS
12	7000001	8000000	3	GAIN		1		3	GAIN	P05	30x_WGS
12	10000001	11000000	3	GAIN	0.0091	1	2.30447702783755	3	GAIN	P05	30x_WGS
12	11000001	12000000	3	GAIN	0.0301	1	2.96237730849939	3	GAIN	P05	30x_WGS
12	12000001	13000000	3	GAIN	-0.0346	1	0.965735725313094	3	GAIN	P05	30x_WGS
12	13000001	14000000	3	GAIN	-0.0993	1	0.015625	3	GAIN	P05	30x_WGS
12	14000001	15000000	3	GAIN	0.0265	1	2.84891319684534	3	GAIN	P05	30x_WGS
12	15000001	16000000	3	GAIN	-0.0142	1	1.58564110972682	3	GAIN	P05	30x_WGS
12	16000001	17000000	3	GAIN	-0.04	1	0.803105093418071	3	GAIN	P05	30x_WGS
12	17000001	18000000	3	GAIN	0.0254	1	2.81430004249714	3	GAIN	P05	30x_WGS
12	18000001	19000000	3	GAIN	0.0177	1	2.57274550942038	3	GAIN	P05	30x_WGS
12	19000001	20000000	3	GAIN	0.0212	1	2.68238321521395	3	GAIN	P05	30x_WGS
12	20000001	21000000	3	GAIN	0.0486	1	3.54994375791671	3	GAIN	P05	30x_WGS
12	21000001	22000000	3	GAIN	0.0123	1	2.40411109137955	3	GAIN	P05	30x_WGS
12	22000001	23000000	3	GAIN	0.0182	1	2.58839175886649	3	GAIN	P05	30x_WGS
12	23000001	24000000	3	GAIN	0.0507	1	3.6171179152754	3	GAIN	P05	30x_WGS
12	24000001	25000000	3	GAIN	-8e-04	1	1.99762989040407	3	GAIN	P05	30x_WGS
12	25000001	26000000	3	GAIN	-0.0095	1	1.72970913370411	3	GAIN	P05	30x_WGS
12	26000001	27000000	3	GAIN	0.0949	1	5.05390029385638	3	GAIN	P05	30x_WGS
12	27000001	28000000	3	GAIN	0.006	1	2.20816704426453	3	GAIN	P05	30x_WGS
12	28000001	29000000	3	GAIN	-0.0103	1	1.70515375985526	3	GAIN	P05	30x_WGS
12	29000001	30000000	3	GAIN	0.0624	1	3.9931691795192	3	GAIN	P05	30x_WGS
12	30000001	31000000	3	GAIN	0.0074	1	2.25163625037442	3	GAIN	P05	30x_WGS
12	31000001	32000000	3	GAIN	-0.008	1	1.7757871762146	3	GAIN	P05	30x_WGS
12	32000001	33000000	3	GAIN	0.0147	1	2.47898180139617	3	GAIN	P05	30x_WGS
12	33000001	34000000	3	GAIN	0.0704	1	4.25205942664028	3	GAIN	P05	30x_WGS
12	38000001	39000000	3	GAIN	0.0363	1	3.15845264747332	3	GAIN	P05	30x_WGS
12	39000001	40000000	3	GAIN	0.0548	1	3.74854960461277	3	GAIN	P05	30x_WGS
12	40000001	41000000	3	GAIN	-0.0135	1	1.60706831517683	3	GAIN	P05	30x_WGS
12	41000001	42000000	3	GAIN	0.02	1	2.64476317708262	3	GAIN	P05	30x_WGS
12	42000001	43000000	3	GAIN	0.1074	1	5.46827888590344	3	GAIN	P05	30x_WGS
12	43000001	44000000	3	GAIN	0.1034	1	5.33528690742957	3	GAIN	P05	30x_WGS
12	44000001	45000000	3	GAIN	0.0078	1	2.26406377337573	3	GAIN	P05	30x_WGS
12	45000001	46000000	3	GAIN	0.0932	1	4.99782164096898	3	GAIN	P05	30x_WGS
12	46000001	47000000	3	GAIN	0.1294	1	6.20636255326054	3	GAIN	P05	30x_WGS
12	47000001	48000000	3	GAIN	0.0047	1	2.16784053480589	3	GAIN	P05	30x_WGS
12	48000001	49000000	3	GAIN	-0.041	1	0.77305505380768	3	GAIN	P05	30x_WGS
12	49000001	50000000	3	GAIN	-0.0433	1	0.704018958025088	3	GAIN	P05	30x_WGS
12	50000001	51000000	3	GAIN	0.1063	1	5.43166932620702	3	GAIN	P05	30x_WGS
12	51000001	52000000	3	GAIN	0.0497	1	3.58511802645578	3	GAIN	P05	30x_WGS
12	52000001	53000000	3	GAIN	-0.0401	1	0.800099152060895	3	GAIN	P05	30x_WGS
12	53000001	54000000	3	GAIN	0.0649	1	4.07391822125297	3	GAIN	P05	30x_WGS
12	54000001	55000000	3	GAIN	-0.0059	1	1.84037697469326	3	GAIN	P05	30x_WGS
12	56000001	57000000	3	GAIN	0.0904	1	4.90560072997387	3	GAIN	P05	30x_WGS
12	57000001	58000000	3	GAIN	0.0044	1	2.15853957651325	3	GAIN	P05	30x_WGS
12	58000001	59000000	3	GAIN	0.0088	1	2.29514765973886	3	GAIN	P05	30x_WGS
12	59000001	60000000	3	GAIN	0.0311	1	2.99394539671272	3	GAIN	P05	30x_WGS
12	60000001	61000000	3	GAIN	0.0987	1	5.17949177454316	3	GAIN	P05	30x_WGS
12	61000001	62000000	3	GAIN	0.0906	1	4.91218200387196	3	GAIN	P05	30x_WGS
12	62000001	63000000	3	GAIN	0.0438	1	3.39676950231441	3	GAIN	P05	30x_WGS
12	63000001	64000000	3	GAIN	7e-04	1	2.0439866405542	3	GAIN	P05	30x_WGS
12	64000001	65000000	3	GAIN	0.0747	1	4.39180726454093	3	GAIN	P05	30x_WGS
12	65000001	66000000	3	GAIN	0.1527	1	7.00043052025864	3	GAIN	P05	30x_WGS
12	66000001	67000000	3	GAIN	0.0889	1	4.85627024641094	3	GAIN	P05	30x_WGS
12	67000001	68000000	3	GAIN	0.0912	1	4.9319313006014	3	GAIN	P05	30x_WGS
12	68000001	69000000	3	GAIN	-0.0325	1	1.02914554696108	3	GAIN	P05	30x_WGS
12	69000001	70000000	3	GAIN	0.0869	1	4.79057600198868	3	GAIN	P05	30x_WGS
12	70000001	71000000	3	GAIN	-0.0641	1	0.0846655373543816	3	GAIN	P05	30x_WGS
12	71000001	72000000	3	GAIN	0.1106	1	5.57493827498135	3	GAIN	P05	30x_WGS
12	72000001	73000000	3	GAIN	-0.068	1	0.015625	3	GAIN	P05	30x_WGS
12	73000001	74000000	3	GAIN	-0.0415	1	0.758037843110607	3	GAIN	P05	30x_WGS
12	74000001	75000000	3	GAIN	0.0243	1	2.77971326930173	3	GAIN	P05	30x_WGS
12	75000001	76000000	3	GAIN	0.0247	1	2.79228722664093	3	GAIN	P05	30x_WGS
12	76000001	77000000	3	GAIN	0.0787	1	4.52217973226235	3	GAIN	P05	30x_WGS
12	77000001	78000000	3	GAIN	0.0256	1	2.82059138046381	3	GAIN	P05	30x_WGS
12	78000001	79000000	3	GAIN	0.0284	1	2.90876175067533	3	GAIN	P05	30x_WGS
12	79000001	80000000	3	GAIN	0.0191	1	2.61656867639468	3	GAIN	P05	30x_WGS
12	80000001	81000000	3	GAIN	0.1196	1	5.87618929154086	3	GAIN	P05	30x_WGS
12	81000001	82000000	3	GAIN	0.0472	1	3.50521527744568	3	GAIN	P05	30x_WGS
12	82000001	83000000	3	GAIN	0.014	1	2.4571316435011	3	GAIN	P05	30x_WGS
12	83000001	84000000	3	GAIN	0.0655	1	4.09331882137151	3	GAIN	P05	30x_WGS
12	84000001	85000000	3	GAIN	0.0703	1	4.24881443027102	3	GAIN	P05	30x_WGS
12	85000001	86000000	3	GAIN	0.0459	1	3.46372053548453	3	GAIN	P05	30x_WGS
12	86000001	87000000	3	GAIN	0.0373	1	3.19015669186842	3	GAIN	P05	30x_WGS
12	87000001	88000000	3	GAIN	0.0332	1	3.06030964849889	3	GAIN	P05	30x_WGS
12	88000001	89000000	3	GAIN	-0.0106	1	1.6959490045699	3	GAIN	P05	30x_WGS
12	89000001	90000000	3	GAIN	-0.0212	1	1.37193989537685	3	GAIN	P05	30x_WGS
12	90000001	91000000	3	GAIN	0.1461	1	6.774198043282	3	GAIN	P05	30x_WGS
12	91000001	92000000	3	GAIN	0.0159	1	2.5164638890917	3	GAIN	P05	30x_WGS
12	92000001	93000000	3	GAIN	0.0019	1	2.08110675892863	3	GAIN	P05	30x_WGS
12	93000001	94000000	3	GAIN	-0.0035	1	1.91430910252306	3	GAIN	P05	30x_WGS
12	94000001	95000000	3	GAIN	0.1097	1	5.54491640599162	3	GAIN	P05	30x_WGS
12	95000001	96000000	3	GAIN	-0.004	1	1.89889643184485	3	GAIN	P05	30x_WGS
12	96000001	97000000	3	GAIN	0.0281	1	2.89930673816503	3	GAIN	P05	30x_WGS
12	97000001	98000000	3	GAIN	-0.0231	1	1.31411397247109	3	GAIN	P05	30x_WGS
12	98000001	99000000	3	GAIN	0.0394	1	3.25680675856417	3	GAIN	P05	30x_WGS
12	99000001	100000000	3	GAIN	0.1049	1	5.38511569356742	3	GAIN	P05	30x_WGS
12	100000001	101000000	3	GAIN	0.0307	1	2.98131553560698	3	GAIN	P05	30x_WGS
12	101000001	102000000	3	GAIN	0.072	1	4.30400997015068	3	GAIN	P05	30x_WGS
12	102000001	103000000	3	GAIN	0.0632	1	4.0189936503537	3	GAIN	P05	30x_WGS
12	103000001	104000000	3	GAIN	0.0759	1	4.43088105760837	3	GAIN	P05	30x_WGS
12	104000001	105000000	3	GAIN	0.0393	1	3.25363074546219	3	GAIN	P05	30x_WGS
12	105000001	106000000	3	GAIN	0.0128	1	2.41969888646118	3	GAIN	P05	30x_WGS
12	106000001	107000000	3	GAIN	0.0591	1	3.8867944762277	3	GAIN	P05	30x_WGS
12	107000001	108000000	3	GAIN	0.0145	1	2.47273781729043	3	GAIN	P05	30x_WGS
12	108000001	109000000	3	GAIN	0.0738	1	4.36252324091303	3	GAIN	P05	30x_WGS
12	109000001	110000000	3	GAIN		1		3	GAIN	P05	30x_WGS
12	110000001	111000000	3	GAIN	0.0491	1	3.56592873716223	3	GAIN	P05	30x_WGS
12	111000001	112000000	3	GAIN	-0.0372	1	0.887356099676637	3	GAIN	P05	30x_WGS
12	112000001	113000000	3	GAIN	0.0731	1	4.33975940468883	3	GAIN	P05	30x_WGS
12	113000001	114000000	3	GAIN	0.1228	1	5.98375445902008	3	GAIN	P05	30x_WGS
12	114000001	115000000	3	GAIN	0.0723	1	4.31375711285874	3	GAIN	P05	30x_WGS
12	115000001	116000000	3	GAIN	0.0226	1	2.72631282692052	3	GAIN	P05	30x_WGS
12	116000001	117000000	3	GAIN	0.0542	1	3.7292923601685	3	GAIN	P05	30x_WGS
12	117000001	118000000	3	GAIN	0.0528	1	3.68438992314618	3	GAIN	P05	30x_WGS
12	118000001	119000000	3	GAIN	0.0398	1	3.26951301264553	3	GAIN	P05	30x_WGS
12	119000001	120000000	3	GAIN	0.0275	1	2.88040261046621	3	GAIN	P05	30x_WGS
12	120000001	121000000	3	GAIN	0.0061	1	2.21127058883328	3	GAIN	P05	30x_WGS
12	121000001	122000000	3	GAIN		1		3	GAIN	P05	30x_WGS
12	122000001	123000000	3	GAIN		1		3	GAIN	P05	30x_WGS
12	123000001	124000000	3	GAIN		1		3	GAIN	P05	30x_WGS
12	124000001	125000000	3	GAIN	0.0613	1	3.95768390610298	3	GAIN	P05	30x_WGS
12	125000001	126000000	3	GAIN	0.0524	1	3.67156865670535	3	GAIN	P05	30x_WGS
12	126000001	127000000	3	GAIN	0.0551	1	3.75818123057484	3	GAIN	P05	30x_WGS
12	127000001	128000000	3	GAIN	8e-04	1	2.04707880461014	3	GAIN	P05	30x_WGS
12	128000001	129000000	3	GAIN	0.0794	1	4.54503210085791	3	GAIN	P05	30x_WGS
12	129000001	130000000	3	GAIN	-0.0078	1	1.78193453574863	3	GAIN	P05	30x_WGS
12	130000001	131000000	3	GAIN	-0.0068	1	1.81268411974305	3	GAIN	P05	30x_WGS
12	131000001	132000000	3	GAIN	0.073	1	4.33650832963099	3	GAIN	P05	30x_WGS
12	133000001	134000000	3	GAIN		1		3	GAIN	P05	30x_WGS
13	20000001	21000000	1	HETD	-0.0745	0	0.482966684596136	1	HETD	P05	30x_WGS
13	21000001	22000000	1	HETD	0.0302	0	2.65929693483916	1	HETD	P05	30x_WGS
13	22000001	23000000	1	HETD	-0.1223	0	0.015625	1	HETD	P05	30x_WGS
13	23000001	24000000	1	HETD	0.0495	0	3.07800104390237	1	HETD	P05	30x_WGS
13	24000001	25000000	1	HETD	-0.0221	0	1.55243036431701	1	HETD	P05	30x_WGS
13	25000001	26000000	1	HETD	0.0553	0	3.20492771442103	1	HETD	P05	30x_WGS
13	26000001	27000000	1	HETD	-0.0783	0	0.406910302861413	1	HETD	P05	30x_WGS
13	27000001	28000000	1	HETD	-0.0839	0	0.295191725374893	1	HETD	P05	30x_WGS
13	28000001	29000000	1	HETD	0.0165	0	2.36546304832548	1	HETD	P05	30x_WGS
13	29000001	30000000	1	HETD	-0.0036	0	1.93938236698556	1	HETD	P05	30x_WGS
13	30000001	31000000	1	HETD	0.0111	0	2.2504098072187	1	HETD	P05	30x_WGS
13	31000001	32000000	1	HETD	0.08	0	3.75121056482769	1	HETD	P05	30x_WGS
13	32000001	33000000	1	HETD	0.0242	0	2.53026707977642	1	HETD	P05	30x_WGS
13	33000001	34000000	1	HETD	-0.0965	0	0.0454048301048986	1	HETD	P05	30x_WGS
13	34000001	35000000	1	HETD	-0.0612	0	0.750747169614408	1	HETD	P05	30x_WGS
13	35000001	36000000	1	HETD	-0.1225	0	0.015625	1	HETD	P05	30x_WGS
13	36000001	37000000	1	HETD	-0.0842	0	0.289219030693944	1	HETD	P05	30x_WGS
13	37000001	38000000	1	HETD	0.0081	0	2.18667717566306	1	HETD	P05	30x_WGS
13	38000001	39000000	1	HETD	-0.0183	0	1.63150797640722	1	HETD	P05	30x_WGS
13	39000001	40000000	1	HETD	0.0209	0	2.4595290611348	1	HETD	P05	30x_WGS
13	40000001	41000000	1	HETD	-0.0366	0	1.25259336013748	1	HETD	P05	30x_WGS
13	41000001	42000000	1	HETD	0.0457	0	2.99511844125965	1	HETD	P05	30x_WGS
13	42000001	43000000	1	HETD	-0.1012	0	0.015625	1	HETD	P05	30x_WGS
13	43000001	44000000	1	HETD	-0.0979	0	0.0177851548896739	1	HETD	P05	30x_WGS
13	44000001	45000000	1	HETD	-0.09	0	0.173990717706918	1	HETD	P05	30x_WGS
13	45000001	46000000	1	HETD	-0.0263	0	1.46527078045819	1	HETD	P05	30x_WGS
13	46000001	47000000	1	HETD	-0.0946	0	0.0829315708091736	1	HETD	P05	30x_WGS
13	47000001	48000000	1	HETD	0.0308	0	2.67222945900373	1	HETD	P05	30x_WGS
13	48000001	49000000	1	HETD	-0.0227	0	1.53996345467508	1	HETD	P05	30x_WGS
13	49000001	50000000	1	HETD	-0.0957	0	0.0611995395135813	1	HETD	P05	30x_WGS
13	50000001	51000000	1	HETD	-0.0528	0	0.921148044391402	1	HETD	P05	30x_WGS
13	51000001	52000000	1	HETD	-0.1239	0	0.015625	1	HETD	P05	30x_WGS
13	52000001	53000000	1	HETD	0.0045	0	2.11037274915689	1	HETD	P05	30x_WGS
13	53000001	54000000	1	HETD	-0.0951	0	0.0730513206288948	1	HETD	P05	30x_WGS
13	54000001	55000000	1	HETD	-0.1172	0	0.015625	1	HETD	P05	30x_WGS
13	55000001	56000000	1	HETD	-0.1163	0	0.015625	1	HETD	P05	30x_WGS
13	56000001	57000000	1	HETD	-0.0028	0	1.95622761178937	1	HETD	P05	30x_WGS
13	57000001	58000000	1	HETD	-0.133	0	0.015625	1	HETD	P05	30x_WGS
13	58000001	59000000	1	HETD	-0.0181	0	1.63567572851942	1	HETD	P05	30x_WGS
13	59000001	60000000	1	HETD	-0.0903	0	0.168043223446764	1	HETD	P05	30x_WGS
13	60000001	61000000	1	HETD	-0.0388	0	1.20736357524995	1	HETD	P05	30x_WGS
13	61000001	62000000	1	HETD	-0.1119	0	0.015625	1	HETD	P05	30x_WGS
13	62000001	63000000	1	HETD	-0.0312	0	1.36390478105827	1	HETD	P05	30x_WGS
13	63000001	64000000	1	HETD		0		1	HETD	P05	30x_WGS
13	64000001	65000000	1	HETD	-0.083	0	0.313117263147569	1	HETD	P05	30x_WGS
13	65000001	66000000	1	HETD	-0.0717	0	0.539136556958206	1	HETD	P05	30x_WGS
13	66000001	67000000	1	HETD	0.0021	0	2.05960880929333	1	HETD	P05	30x_WGS
13	67000001	68000000	1	HETD	-0.0917	0	0.140304596917209	1	HETD	P05	30x_WGS
13	68000001	69000000	1	HETD	0.015	0	2.33346060543525	1	HETD	P05	30x_WGS
13	69000001	70000000	1	HETD		0		1	HETD	P05	30x_WGS
13	70000001	71000000	1	HETD	-0.027	0	1.45076883641375	1	HETD	P05	30x_WGS
13	71000001	72000000	1	HETD	-0.0906	0	0.162096965804693	1	HETD	P05	30x_WGS
13	72000001	73000000	1	HETD	-0.081	0	0.352991850430914	1	HETD	P05	30x_WGS
13	73000001	74000000	1	HETD	-0.1079	0	0.015625	1	HETD	P05	30x_WGS
13	74000001	75000000	1	HETD	-0.1224	0	0.015625	1	HETD	P05	30x_WGS
13	75000001	76000000	1	HETD	-0.04	0	1.18272183888183	1	HETD	P05	30x_WGS
13	76000001	77000000	2	NEUT	0.017	0	2.37613792555904	2	NEUT	P05	30x_WGS
13	77000001	78000000	2	NEUT	0.0631	0	3.37642874635471	2	NEUT	P05	30x_WGS
13	78000001	79000000	2	NEUT	0.0531	0	3.15672303723502	2	NEUT	P05	30x_WGS
13	79000001	80000000	2	NEUT	-0.0161	0	1.67738504258742	2	NEUT	P05	30x_WGS
13	80000001	81000000	2	NEUT	-0.002	0	1.97308220017068	2	NEUT	P05	30x_WGS
13	81000001	82000000	2	NEUT	0.048	0	3.04525814545835	2	NEUT	P05	30x_WGS
13	82000001	83000000	2	NEUT	-0.0663	0	0.647772508782676	2	NEUT	P05	30x_WGS
13	83000001	84000000	2	NEUT	0.0058	0	2.13790516381132	2	NEUT	P05	30x_WGS
13	84000001	85000000	2	NEUT	0.0241	0	2.52812112530039	2	NEUT	P05	30x_WGS
13	85000001	86000000	2	NEUT	0.0411	0	2.89507851852228	2	NEUT	P05	30x_WGS
13	87000001	88000000	2	NEUT	0.083	0	3.81819993703348	2	NEUT	P05	30x_WGS
13	88000001	89000000	2	NEUT	-0.0926	0	0.122486831676159	2	NEUT	P05	30x_WGS
13	89000001	90000000	2	NEUT	0.0327	0	2.71321795329932	2	NEUT	P05	30x_WGS
13	90000001	91000000	2	NEUT	-0.0655	0	0.663901334385981	2	NEUT	P05	30x_WGS
13	91000001	92000000	2	NEUT	-0.0265	0	1.4611266498505	2	NEUT	P05	30x_WGS
13	92000001	93000000	2	NEUT	0.0261	0	2.57106848934213	2	NEUT	P05	30x_WGS
13	93000001	94000000	2	NEUT	-0.1355	0	0.015625	2	NEUT	P05	30x_WGS
13	94000001	95000000	2	NEUT	-0.0113	0	1.77772362405876	2	NEUT	P05	30x_WGS
13	95000001	96000000	2	NEUT	-0.0235	0	1.52334897174607	2	NEUT	P05	30x_WGS
13	96000001	97000000	2	NEUT	-0.03	0	1.38869728385434	2	NEUT	P05	30x_WGS
13	97000001	98000000	2	NEUT	0.0605	0	3.31915867942499	2	NEUT	P05	30x_WGS
13	98000001	99000000	2	NEUT	0.0137	0	2.30575205683521	2	NEUT	P05	30x_WGS
13	99000001	100000000	2	NEUT	0.0311	0	2.67869773829774	2	NEUT	P05	30x_WGS
13	100000001	101000000	2	NEUT	0.0312	0	2.68085413031098	2	NEUT	P05	30x_WGS
13	101000001	102000000	2	NEUT	-0.0324	0	1.3391328915123	2	NEUT	P05	30x_WGS
13	102000001	103000000	2	NEUT	0.0585	0	3.27517496068344	2	NEUT	P05	30x_WGS
13	103000001	104000000	2	NEUT	-0.0566	0	0.84393902945589	2	NEUT	P05	30x_WGS
13	104000001	105000000	2	NEUT	0.0054	0	2.1294310090552	2	NEUT	P05	30x_WGS
13	105000001	106000000	2	NEUT	0.0983	0	4.16202098942617	2	NEUT	P05	30x_WGS
13	106000001	107000000	2	NEUT	0.024	0	2.52597531956542	2	NEUT	P05	30x_WGS
13	107000001	108000000	2	NEUT	-0.0395	0	1.19298673820842	2	NEUT	P05	30x_WGS
13	108000001	109000000	2	NEUT	0.0101	0	2.22915086963557	2	NEUT	P05	30x_WGS
13	109000001	110000000	2	NEUT	0.0663	0	3.44705681626951	2	NEUT	P05	30x_WGS
13	110000001	111000000	2	NEUT	-0.0205	0	1.58570081594299	2	NEUT	P05	30x_WGS
13	111000001	112000000	2	NEUT	0.0355	0	2.77372052744216	2	NEUT	P05	30x_WGS
13	113000001	114000000	2	NEUT	0.0087	0	2.19941310191695	2	NEUT	P05	30x_WGS
14	21000001	22000000	2	NEUT	-0.0352	0	1.2814118822992	2	NEUT	P05	30x_WGS
14	22000001	23000000	2	NEUT	-0.0403	0	1.17656460668954	2	NEUT	P05	30x_WGS
14	23000001	24000000	2	NEUT	0.0136	0	2.30362166401537	2	NEUT	P05	30x_WGS
14	24000001	25000000	2	NEUT	0.0686	0	3.49791759265999	2	NEUT	P05	30x_WGS
14	25000001	26000000	2	NEUT	-0.0699	0	0.575303369884188	2	NEUT	P05	30x_WGS
14	26000001	27000000	2	NEUT	-0.0142	0	1.71706248391304	2	NEUT	P05	30x_WGS
14	27000001	28000000	2	NEUT	-0.0422	0	1.13759852154174	2	NEUT	P05	30x_WGS
14	28000001	29000000	2	NEUT	0.0392	0	2.85385067520791	2	NEUT	P05	30x_WGS
14	29000001	30000000	2	NEUT	-0.0657	0	0.659868289472665	2	NEUT	P05	30x_WGS
14	30000001	31000000	2	NEUT	0.0659	0	3.43821973791689	2	NEUT	P05	30x_WGS
14	31000001	32000000	2	NEUT	0.0034	0	2.08709546038595	2	NEUT	P05	30x_WGS
14	32000001	33000000	2	NEUT	-0.0268	0	1.45491153102407	2	NEUT	P05	30x_WGS
14	33000001	34000000	2	NEUT	-0.0926	0	0.122486831676159	2	NEUT	P05	30x_WGS
14	34000001	35000000	2	NEUT	-0.0058	0	1.89310607931911	2	NEUT	P05	30x_WGS
14	35000001	36000000	2	NEUT	-0.0396	0	1.19093347372979	2	NEUT	P05	30x_WGS
14	36000001	37000000	2	NEUT	-0.0093	0	1.81962999488113	2	NEUT	P05	30x_WGS
14	37000001	38000000	2	NEUT	-0.0423	0	1.13554909614868	2	NEUT	P05	30x_WGS
14	38000001	39000000	2	NEUT	0.0143	0	2.31853751523921	2	NEUT	P05	30x_WGS
14	39000001	40000000	2	NEUT	0.026	0	2.56891970682591	2	NEUT	P05	30x_WGS
14	40000001	41000000	2	NEUT	0.0314	0	2.68516736277248	2	NEUT	P05	30x_WGS
14	41000001	42000000	2	NEUT	-0.0916	0	0.142285034827502	2	NEUT	P05	30x_WGS
14	42000001	43000000	2	NEUT	0.0031	0	2.08075018853745	2	NEUT	P05	30x_WGS
14	43000001	44000000	2	NEUT	0.0101	0	2.22915086963557	2	NEUT	P05	30x_WGS
14	44000001	45000000	2	NEUT	-0.0209	0	1.5773797435189	2	NEUT	P05	30x_WGS
14	45000001	46000000	2	NEUT	0.0024	0	2.0659496844585	2	NEUT	P05	30x_WGS
14	46000001	47000000	2	NEUT	-0.0867	0	0.239494844952339	2	NEUT	P05	30x_WGS
14	47000001	48000000	2	NEUT	0.0079	0	2.18243304382531	2	NEUT	P05	30x_WGS
14	48000001	49000000	2	NEUT	0.0452	0	2.98422907889603	2	NEUT	P05	30x_WGS
14	49000001	50000000	2	NEUT	0.0581	0	3.26638553149436	2	NEUT	P05	30x_WGS
14	50000001	51000000	2	NEUT	-0.0252	0	1.48807377080879	2	NEUT	P05	30x_WGS
14	51000001	52000000	2	NEUT	-0.0623	0	0.72850614843678	2	NEUT	P05	30x_WGS
14	52000001	53000000	2	NEUT	-0.0814	0	0.345012510128069	2	NEUT	P05	30x_WGS
14	53000001	54000000	2	NEUT	-0.0038	0	1.93517251511153	2	NEUT	P05	30x_WGS
14	54000001	55000000	2	NEUT	-0.0261	0	1.46941548560419	2	NEUT	P05	30x_WGS
14	55000001	56000000	2	NEUT	-0.0268	0	1.45491153102407	2	NEUT	P05	30x_WGS
14	56000001	57000000	2	NEUT	-0.0016	0	1.98151299982236	2	NEUT	P05	30x_WGS
14	57000001	58000000	2	NEUT	0.0737	0	3.61098549018041	2	NEUT	P05	30x_WGS
14	58000001	59000000	2	NEUT	0.0513	0	3.1173374859044	2	NEUT	P05	30x_WGS
14	59000001	60000000	2	NEUT	0.0372	0	2.81051156341806	2	NEUT	P05	30x_WGS
14	60000001	61000000	2	NEUT	-0.1085	0	0.015625	2	NEUT	P05	30x_WGS
14	61000001	62000000	2	NEUT	0.044	0	2.95811000184489	2	NEUT	P05	30x_WGS
14	62000001	63000000	2	NEUT	-0.0332	0	1.32262974182322	2	NEUT	P05	30x_WGS
14	63000001	64000000	2	NEUT	0.0754	0	3.64876369900186	2	NEUT	P05	30x_WGS
14	64000001	65000000	2	NEUT	0.0466	0	3.01472880643446	2	NEUT	P05	30x_WGS
14	65000001	66000000	2	NEUT	0.0116	0	2.26104480312692	2	NEUT	P05	30x_WGS
14	66000001	67000000	2	NEUT	0.0335	0	2.73049242266233	2	NEUT	P05	30x_WGS
14	67000001	68000000	2	NEUT	0.0582	0	3.26858266033311	2	NEUT	P05	30x_WGS
14	68000001	69000000	2	NEUT	0.0777	0	3.69994630073861	2	NEUT	P05	30x_WGS
[truncated: 75,821 more rows]
